# Supplementary material for: Deficiency in the cell-adhesion molecule dscaml1 impairs hypothalamic CRH neuron development and perturbs normal neuroendocrine stress axis function
Source: Front Cell Dev Biol. 2023 Feb 16;11:1113675. doi: 10.3389/fcell.2023.1113675 (PMC9978177; doi:10.3389/fcell.2023.1113675)
Supplement: Supplementary file 4 [file DataSheet3.XLSX]

## Sheet: WT over dscaml1
ROI name	Signal in ROI
Diencephalon -	1363.21
Diencephalon - Anterior group of the posterior tubercular vmat2 neurons	7722.84
Diencephalon - Anterior preoptic dopaminergic cluster	0
Diencephalon - Anterior pretectum cluster of vmat2 Neurons	3157.78
Diencephalon - Caudal Hypothalamus	23.0452
Diencephalon - Diffuse Nucleus of the Intermediate Hypothalamus	16.5228
Diencephalon - Dopaminergic Cluster 1 - ventral thalamic and periventricular posterior tubercular DA neurons	2527.04
Diencephalon - Dopaminergic Cluster 2 - posterior tuberculum	682.164
Diencephalon - Dopaminergic Cluster 3 - hypothalamus	10024.6
Diencephalon - Dopaminergic Cluster 4/5 - posterior tuberculum and hypothalamus	2363.94
Diencephalon - Dopaminergic Cluster 6 - hypothalamus	0
Diencephalon - Dopaminergic Cluster 7 - Caudal Hypothalamus	78.9298
Diencephalon - Dorsal Thalamus	5476.8
Diencephalon - Eminentia Thalami	7159.13
Diencephalon - Habenula	855.245
Diencephalon - Hypothalamus - Caudal Hypothalamus Neural Cluster	17.3945
Diencephalon - Hypothalamus - Intermediate Hypothalamus Neural Cluster	627.904
Diencephalon - Hypothalamus 6.7FRhcrtR-Gal4 cluster 1	424.359
Diencephalon - Hypothalamus 6.7FRhcrtR-Gal4 cluster 2	430.742
Diencephalon - Hypothalamus Gad1b Cluster 1	155.424
Diencephalon - Hypothalamus Gad1b Cluster 2	0
Diencephalon - Hypothalamus Gad1b Cluster 3 Sparse	32.9291
Diencephalon - Hypothalamus Hcrt Neurons	3411.72
Diencephalon - Hypothalamus Olig2 cluster	0
Diencephalon - Hypothalamus Olig2 cluster 2	938.552
Diencephalon - Hypothalamus Qrfp neuron cluster	101.674
Diencephalon - Hypothalamus s1181t Cluster	830.327
Diencephalon - Hypothalamus Vglut2 Cluster 1	5676.43
Diencephalon - Hypothalamus Vglut2 Cluster 2	64.9077
Diencephalon - Hypothalamus Vglut2 Cluster 3	138.484
Diencephalon - Hypothalamus Vglut2 Cluster 4	0
Diencephalon - Hypothalamus Vglut2 Cluster 5	161.438
Diencephalon - Hypothalamus Vglut2 Cluster 6	0
Diencephalon - Hypothamic VentroLateral VMAT cluster	0
Diencephalon - Intermediate Hypothalamus	673.561
Diencephalon - Isl1 cluster 1	11124.5
Diencephalon - Isl1 cluster 2	8982.77
Diencephalon - Isl1 cluster 3	3394.22
Diencephalon - Left Habenula Vglut2 Cluster	980.759
Diencephalon - Medial vglut2 cluster	6602.46
Diencephalon - Migrated Area of the Pretectum (M1)	591.581
Diencephalon - Migrated Posterior Tubercular Area (M2)	147.808
Diencephalon - Olig2 Band	4231.52
Diencephalon - Olig2 Band 2	5770.07
Diencephalon - Optic Chiasm	22.3189
Diencephalon - Otpb Cluster 1	4067.67
Diencephalon - Otpb Cluster 2	5688.06
Diencephalon - Otpb Cluster 3	3855.94
Diencephalon - Otpb Cluster 4	167.238
Diencephalon - Oxtl Cluster 1 in Preoptic Area	4121.01
Diencephalon - Oxtl Cluster 2	0
Diencephalon - Oxtl Cluster 3	4338.12
Diencephalon - Oxtl Cluster 4 - sparse in hypothalamus	1092.98
Diencephalon - Oxtl Cluster 5	2398.57
Diencephalon - Pineal	144.15
Diencephalon - Pineal Vmat2 cluster	141.817
Diencephalon - Pituitary	333.736
Diencephalon - Posterior Tuberculum	4151.39
Diencephalon - Postoptic Commissure	19.2294
Diencephalon - Preoptic Area	2784.7
Diencephalon - Preoptic area posterior dopaminergic cluster	324.557
Diencephalon - Preoptic area Vglut2 cluster	29.7143
Diencephalon - Preoptic Otpb Cluster	181.901
Diencephalon - Pretectal dopaminergic cluster	1858.96
Diencephalon - Pretectal Gad1b Cluster	4896.08
Diencephalon - Pretectum	1617.36
Diencephalon - Retinal Arborization Field 1 (AF1- Approximate Location)	0
Diencephalon - Retinal Arborization Field 2 (AF2- Approximate Location)	141.402
Diencephalon - Retinal Arborization Field 3 (AF3)	0
Diencephalon - Retinal Arborization Field 4 (AF4)	444.914
Diencephalon - Retinal Arborization Field 5 (AF5)	136.242
Diencephalon - Retinal Arborization Field 6 (AF6)	353.421
Diencephalon - Right Habenula Vglut2 Cluster	1106.01
Diencephalon - Rostral Hypothalamus	916.952
Diencephalon - Torus Lateralis	0
Diencephalon - Ventral Thalamus	3763.94
Ganglia - Anterior Lateral Line Ganglion	0
Ganglia - Facial glossopharyngeal ganglion	0
Ganglia - Facial Sensory Ganglion	0
Ganglia - Lateral Line Neuromast D1	0
Ganglia - Lateral Line Neuromast D2	0
Ganglia - Lateral Line Neuromast N	3085.43
Ganglia - Lateral Line Neuromast O1	0
Ganglia - Lateral Line Neuromast OC1	0
Ganglia - Lateral Line Neuromast SO1	0
Ganglia - Lateral Line Neuromast SO2	0
Ganglia - Lateral Line Neuromast SO3	0
Ganglia - Olfactory Epithelium	551.12
Ganglia - Posterior Lateral Line Ganglia	0
Ganglia - Statoacoustic Ganglion	4.7679
Ganglia - Trigeminal Ganglion	0
Ganglia - Vagal Ganglia	0
Mesencephalon -	2287.1
Mesencephalon - Isl1 cluster of the mesencephalic region	3.3756
Mesencephalon - Medial Tectal Band	1997.4
Mesencephalon - NucMLF (nucleus of the medial longitudinal fascicle)	0
Mesencephalon - Oculomotor Nucleus nIII	0
Mesencephalon - Otpb Cluster	0
Mesencephalon - Oxtl Cluster Sparse	0
Mesencephalon - Ptf1a Cluster	0
Mesencephalon - Retinal Arborization Field 7 (AF7)	57.3045
Mesencephalon - Retinal Arborization Field 8 (AF8)	21.3318
Mesencephalon - Retinal Arborization Field 9 (AF9)	33.2218
Mesencephalon - Sparse 6.7FRhcrtR cluster	0
Mesencephalon - Tectum Stratum Periventriculare	4653.89
Mesencephalon - Tecum Neuropil	223.362
Mesencephalon - Tegmentum	20.6108
Mesencephalon - Torus Longitudinalis	172.52
Mesencephalon - Torus Semicircularis	1849.42
Mesencephalon - Vglut2 cluster 1	0
Mesencephalon - Vmat2 cluster of paraventricular organ	7106.45
Mesencephalon - Vmat2 cluster2	4870.46
Rhombencephalon -	139.982
Rhombencephalon - 6.7FDhcrtR-Gal4 Cluster 1	157.019
Rhombencephalon - 6.7FDhcrtR-Gal4 Cluster 2 Sparse	0
Rhombencephalon - 6.7FDhcrtR-Gal4 Cluster 3	0
Rhombencephalon - 6.7FDhcrtR-Gal4 Cluster 4	0
Rhombencephalon - 6.7FDhcrtR-Gal4 Cluster 5	0
Rhombencephalon - 6.7FDhcrtR-Gal4 Stripe 1	248.542
Rhombencephalon - 6.7FDhcrtR-Gal4 Stripe 2	22.3695
Rhombencephalon - 6.7FDhcrtR-Gal4 Stripe 3	22.2093
Rhombencephalon - 6.7FDhcrtR-Gal4 Stripe 4	10.5949
Rhombencephalon - Anterior Cluster of nV Trigeminal Motorneurons	0
Rhombencephalon - Area Postrema	0
Rhombencephalon - CaD	0
Rhombencephalon - Caudal Ventral Cluster Labelled by Spinal Backfills	0
Rhombencephalon - CaV	0
Rhombencephalon - Cerebellar Neuropil 1	465.336
Rhombencephalon - Cerebelluar-Vglut2 enriched areas	677.44
Rhombencephalon - Cerebellum	336.881
Rhombencephalon - Cerebellum Gad1b Enriched Areas	266.781
Rhombencephalon - Corpus Cerebelli	295.718
Rhombencephalon - Eminentia Granularis	0
Rhombencephalon - Gad1b Cluster 1	0
Rhombencephalon - Gad1b Cluster 10	0
Rhombencephalon - Gad1b Cluster 11	0
Rhombencephalon - Gad1b Cluster 12	0
Rhombencephalon - Gad1b Cluster 13	1.8679
Rhombencephalon - Gad1b Cluster 14	1.7194
Rhombencephalon - Gad1b Cluster 15	272.106
Rhombencephalon - Gad1b Cluster 16	0
Rhombencephalon - Gad1b Cluster 17	0
Rhombencephalon - Gad1b Cluster 18	6.9481
Rhombencephalon - Gad1b Cluster 19	56.5056
Rhombencephalon - Gad1b Cluster 2	6.0386
Rhombencephalon - Gad1b Cluster 20	0
Rhombencephalon - Gad1b Cluster 3	0
Rhombencephalon - Gad1b Cluster 4	11.7003
Rhombencephalon - Gad1b Cluster 5	18.6806
Rhombencephalon - Gad1b Cluster 6	0
Rhombencephalon - Gad1b Cluster 7	0
Rhombencephalon - Gad1b Cluster 8	0
Rhombencephalon - Gad1b Cluster 9	0
Rhombencephalon - Gad1b Stripe 1	684.854
Rhombencephalon - Gad1b Stripe 2	24.4552
Rhombencephalon - Gad1b Stripe 3	25.6253
Rhombencephalon - Glyt2 Cluster 1	168.698
Rhombencephalon - Glyt2 Cluster 10	0
Rhombencephalon - Glyt2 Cluster 11	67.7403
Rhombencephalon - Glyt2 Cluster 12	0
Rhombencephalon - Glyt2 Cluster 13	0.39061
Rhombencephalon - Glyt2 Cluster 14	95.5555
Rhombencephalon - Glyt2 Cluster 2	0
Rhombencephalon - Glyt2 Cluster 3	0
Rhombencephalon - Glyt2 Cluster 4	0
Rhombencephalon - Glyt2 Cluster 5	0
Rhombencephalon - Glyt2 Cluster 6	0
Rhombencephalon - Glyt2 Cluster 7	0
Rhombencephalon - Glyt2 Cluster 8	0
Rhombencephalon - Glyt2 Cluster 9	0
Rhombencephalon - Glyt2 Stripe 1	652.496
Rhombencephalon - Glyt2 Stripe 2	67.2166
Rhombencephalon - Glyt2 Stripe 3	1.95
Rhombencephalon - Inferior Olive	326.696
Rhombencephalon - Interpeduncular Nucleus	0
Rhombencephalon - Isl1 Cluster 1	32.0183
Rhombencephalon - Isl1 Cluster 2	0
Rhombencephalon - Isl1 Cluster 3	5.8944
Rhombencephalon - Isl1 Stripe 1	0
Rhombencephalon - Lateral Reticular Nucleus	0
Rhombencephalon - Lobus caudalis cerebelli	5.2618
Rhombencephalon - Locus Coreuleus	0
Rhombencephalon - Mauthner	0
Rhombencephalon - Mauthner Cell Axon Cap	0
Rhombencephalon - Medial Vestibular Nucleus	2.331
Rhombencephalon - MiD2	0
Rhombencephalon - MiD3	0
Rhombencephalon - MiM1	0
Rhombencephalon - MiR1	0
Rhombencephalon - MiR2	0
Rhombencephalon - MiT	0
Rhombencephalon - MiV1	0
Rhombencephalon - MiV2	0
Rhombencephalon - Neuropil Region 2	272.79
Rhombencephalon - Neuropil Region 3	1.0948
Rhombencephalon - Neuropil Region 4	7.0477
Rhombencephalon - Neuropil Region 5	13.0391
Rhombencephalon - Neuropil Region 6	0
Rhombencephalon - Noradrendergic neurons of the Interfascicular and Vagal areas	0.70302
Rhombencephalon - Oculomotor Nucleus nIV	0
Rhombencephalon - Olig2 Cluster	382.166
Rhombencephalon - Olig2 enriched areas in cerebellum	107.944
Rhombencephalon - Olig2 Stripe	0
Rhombencephalon - Otpb Cluster 1	0
Rhombencephalon - Otpb Cluster 2 - locus coeruleus	0
Rhombencephalon - Otpb Cluster 3	0
Rhombencephalon - Otpb Cluster 4	0
Rhombencephalon - Otpb Cluster 5	0
Rhombencephalon - Otpb Cluster 6	1.3751
Rhombencephalon - Oxtl Cluster 1 Sparse	0
Rhombencephalon - Oxtl Cluster 2 Near MC axon cap	0
Rhombencephalon - Posterior Cluster of nV Trigeminal Motorneurons	0
Rhombencephalon - Ptf1a Cluster 1	136.017
Rhombencephalon - Ptf1a Stripe	1078.53
Rhombencephalon - Qrfp neuron cluster sparse	89.9739
Rhombencephalon - Raphe - Inferior	0
Rhombencephalon - Raphe - Superior	0
Rhombencephalon - Rhombomere 1	157.878
Rhombencephalon - Rhombomere 2	52.0025
Rhombencephalon - Rhombomere 3	35.4691
Rhombencephalon - Rhombomere 4	9.2729
Rhombencephalon - Rhombomere 5	37.5003
Rhombencephalon - Rhombomere 6	26.5372
Rhombencephalon - Rhombomere 7	183.13
Rhombencephalon - RoL2	0
Rhombencephalon - RoL3	0
Rhombencephalon - RoL-R1	0
Rhombencephalon - RoM1	0
Rhombencephalon - RoM2	0
Rhombencephalon - RoM3	0
Rhombencephalon - RoV3	0
Rhombencephalon - S1181t Cluster	231.167
Rhombencephalon - Small cluster of TH stained neurons	212.972
Rhombencephalon - Spinal Backfill Vestibular Population	141.623
Rhombencephalon - Spiral Fiber Neuron Anterior cluster	0
Rhombencephalon - Spiral Fiber Neuron Posterior cluster	0
Rhombencephalon - Tangential Vestibular Nucleus	10.0255
Rhombencephalon - Valvula Cerebelli	1200.71
Rhombencephalon - Ventrolateral population of serotonergic neurons	104.886
Rhombencephalon - Vglut2 cluster 1	0
Rhombencephalon - Vglut2 cluster 2	276.33
Rhombencephalon - Vglut2 cluster 3	0
Rhombencephalon - Vglut2 cluster 4	0
Rhombencephalon - Vglut2 Stripe 1	290.708
Rhombencephalon - Vglut2 Stripe 2	331.975
Rhombencephalon - Vglut2 Stripe 3	43.0907
Rhombencephalon - Vglut2 Stripe 4	1.4958
Rhombencephalon - VII Facial Motor and octavolateralis efferent neurons	0
Rhombencephalon - VII' Facial Motor and octavolateralis efferent neurons	0
Rhombencephalon - Vmat2 Cluster 1	144.686
Rhombencephalon - Vmat2 Cluster 2	1222
Rhombencephalon - Vmat2 Cluster 3	0
Rhombencephalon - Vmat2 Cluster 4	0
Rhombencephalon - Vmat2 Cluster 5	1.22
Rhombencephalon - Vmat2 Stripe1	554.779
Rhombencephalon - Vmat2 Stripe2	264.859
Rhombencephalon - Vmat2 Stripe3	3.6997
Rhombencephalon - X Vagus motorneuron cluster	223.155
Spinal Cord	1.7164
Spinal Cord - 6.7FDhcrtR-Gal4 Stripe	0.31214
Spinal Cord - Dorsal Sparse Isl1 cluster	0
Spinal Cord - Gad1b Stripe 1	0.938
Spinal Cord - Gad1b Stripe 2	0
Spinal Cord - Glyt2 Stripe	1.7559
Spinal Cord - Isl1 stripe - motorneurons	37.1654
Spinal Cord - Neurons with descending projections labelled by spinal backfills	0
Spinal Cord - Neuropil Region	9.0222
Spinal Cord - Olig2 Stripe	0
Spinal Cord - Vglut2 Stripe 1	13.5188
Spinal Cord - Vglut2 Stripe 2	0
Spinal Cord - Vglut2 Stripe 3	0
Spinal Cord - Vmat2 Stripe1	0
Spinal Cord - Vmat2 Stripe2	0
Telencephalon -	2313.44
Telencephalon - Anterior Commisure	115.041
Telencephalon - Isl1 cluster 1	3936.16
Telencephalon - Isl1 cluster 2	3171.49
Telencephalon - Olfactory Bulb	3993.12
Telencephalon - Olfactory bulb dopaminergic neuron areas	373.259
Telencephalon - Olig2 Cluster	15335.1
Telencephalon - Optic Commissure	2.2916
Telencephalon - Pallium	1552.09
Telencephalon - Postoptic Commissure	15.8664
Telencephalon - S1181t Cluster	6119.48
Telencephalon - Subpallial dopaminergic cluster	120.872
Telencephalon - Subpallial Gad1b cluster	4070.75
Telencephalon - Subpallial Otpb Cluster 2	3991.51
Telencephalon - Subpallial Otpb strip	3066.61
Telencephalon - Subpallial Vglut2 Cluster	2433.08
Telencephalon - Subpallium	3188.49
Telencephalon - Telencephalic Migrated Area 4 (M4)	2915.36
Telencephalon - Vglut2 rind	3270.19
Telencephalon - Vmat2 cluster	433.248

## Sheet: dscaml1 over WT
ROI name	Signal in ROI
Diencephalon -	12.9956
Diencephalon - Anterior group of the posterior tubercular vmat2 neurons	0
Diencephalon - Anterior preoptic dopaminergic cluster	0
Diencephalon - Anterior pretectum cluster of vmat2 Neurons	2.7197
Diencephalon - Caudal Hypothalamus	2.8923
Diencephalon - Diffuse Nucleus of the Intermediate Hypothalamus	0
Diencephalon - Dopaminergic Cluster 1 - ventral thalamic and periventricular posterior tubercular DA neurons	0
Diencephalon - Dopaminergic Cluster 2 - posterior tuberculum	0
Diencephalon - Dopaminergic Cluster 3 - hypothalamus	0
Diencephalon - Dopaminergic Cluster 4/5 - posterior tuberculum and hypothalamus	0
Diencephalon - Dopaminergic Cluster 6 - hypothalamus	0
Diencephalon - Dopaminergic Cluster 7 - Caudal Hypothalamus	0
Diencephalon - Dorsal Thalamus	58.8637
Diencephalon - Eminentia Thalami	0
Diencephalon - Habenula	0.14536
Diencephalon - Hypothalamus - Caudal Hypothalamus Neural Cluster	3.5137
Diencephalon - Hypothalamus - Intermediate Hypothalamus Neural Cluster	0
Diencephalon - Hypothalamus 6.7FRhcrtR-Gal4 cluster 1	0
Diencephalon - Hypothalamus 6.7FRhcrtR-Gal4 cluster 2	0
Diencephalon - Hypothalamus Gad1b Cluster 1	0
Diencephalon - Hypothalamus Gad1b Cluster 2	0
Diencephalon - Hypothalamus Gad1b Cluster 3 Sparse	0
Diencephalon - Hypothalamus Hcrt Neurons	0
Diencephalon - Hypothalamus Olig2 cluster	0
Diencephalon - Hypothalamus Olig2 cluster 2	0
Diencephalon - Hypothalamus Qrfp neuron cluster	0
Diencephalon - Hypothalamus s1181t Cluster	0
Diencephalon - Hypothalamus Vglut2 Cluster 1	0
Diencephalon - Hypothalamus Vglut2 Cluster 2	0
Diencephalon - Hypothalamus Vglut2 Cluster 3	0
Diencephalon - Hypothalamus Vglut2 Cluster 4	0
Diencephalon - Hypothalamus Vglut2 Cluster 5	24.0028
Diencephalon - Hypothalamus Vglut2 Cluster 6	0.77278
Diencephalon - Hypothamic VentroLateral VMAT cluster	2.0645
Diencephalon - Intermediate Hypothalamus	36.3995
Diencephalon - Isl1 cluster 1	0
Diencephalon - Isl1 cluster 2	0
Diencephalon - Isl1 cluster 3	0
Diencephalon - Left Habenula Vglut2 Cluster	0
Diencephalon - Medial vglut2 cluster	0
Diencephalon - Migrated Area of the Pretectum (M1)	0
Diencephalon - Migrated Posterior Tubercular Area (M2)	0
Diencephalon - Olig2 Band	0
Diencephalon - Olig2 Band 2	0
Diencephalon - Optic Chiasm	1.6566
Diencephalon - Otpb Cluster 1	0
Diencephalon - Otpb Cluster 2	0
Diencephalon - Otpb Cluster 3	0
Diencephalon - Otpb Cluster 4	0
Diencephalon - Oxtl Cluster 1 in Preoptic Area	0
Diencephalon - Oxtl Cluster 2	0
Diencephalon - Oxtl Cluster 3	0
Diencephalon - Oxtl Cluster 4 - sparse in hypothalamus	0
Diencephalon - Oxtl Cluster 5	0
Diencephalon - Pineal	0
Diencephalon - Pineal Vmat2 cluster	0
Diencephalon - Pituitary	438.281
Diencephalon - Posterior Tuberculum	0
Diencephalon - Postoptic Commissure	0
Diencephalon - Preoptic Area	0
Diencephalon - Preoptic area posterior dopaminergic cluster	0
Diencephalon - Preoptic area Vglut2 cluster	0
Diencephalon - Preoptic Otpb Cluster	0
Diencephalon - Pretectal dopaminergic cluster	0
Diencephalon - Pretectal Gad1b Cluster	0
Diencephalon - Pretectum	0
Diencephalon - Retinal Arborization Field 1 (AF1- Approximate Location)	0
Diencephalon - Retinal Arborization Field 2 (AF2- Approximate Location)	0
Diencephalon - Retinal Arborization Field 3 (AF3)	0
Diencephalon - Retinal Arborization Field 4 (AF4)	0
Diencephalon - Retinal Arborization Field 5 (AF5)	0
Diencephalon - Retinal Arborization Field 6 (AF6)	0
Diencephalon - Right Habenula Vglut2 Cluster	0.45322
Diencephalon - Rostral Hypothalamus	0.70754
Diencephalon - Torus Lateralis	9.1197
Diencephalon - Ventral Thalamus	0
Ganglia - Anterior Lateral Line Ganglion	0.40733
Ganglia - Facial glossopharyngeal ganglion	1.2288
Ganglia - Facial Sensory Ganglion	11.2474
Ganglia - Lateral Line Neuromast D1	2030.01
Ganglia - Lateral Line Neuromast D2	0
Ganglia - Lateral Line Neuromast N	0
Ganglia - Lateral Line Neuromast O1	17.3718
Ganglia - Lateral Line Neuromast OC1	0
Ganglia - Lateral Line Neuromast SO1	10.1286
Ganglia - Lateral Line Neuromast SO2	8.1306
Ganglia - Lateral Line Neuromast SO3	0
Ganglia - Olfactory Epithelium	39.0532
Ganglia - Posterior Lateral Line Ganglia	266.662
Ganglia - Statoacoustic Ganglion	15.3489
Ganglia - Trigeminal Ganglion	181.791
Ganglia - Vagal Ganglia	0
Mesencephalon -	1.9363
Mesencephalon - Isl1 cluster of the mesencephalic region	0
Mesencephalon - Medial Tectal Band	0.44023
Mesencephalon - NucMLF (nucleus of the medial longitudinal fascicle)	0
Mesencephalon - Oculomotor Nucleus nIII	0
Mesencephalon - Otpb Cluster	0
Mesencephalon - Oxtl Cluster Sparse	0
Mesencephalon - Ptf1a Cluster	0
Mesencephalon - Retinal Arborization Field 7 (AF7)	0
Mesencephalon - Retinal Arborization Field 8 (AF8)	0
Mesencephalon - Retinal Arborization Field 9 (AF9)	0
Mesencephalon - Sparse 6.7FRhcrtR cluster	0
Mesencephalon - Tectum Stratum Periventriculare	4.4749
Mesencephalon - Tecum Neuropil	0
Mesencephalon - Tegmentum	0
Mesencephalon - Torus Longitudinalis	18.5792
Mesencephalon - Torus Semicircularis	0
Mesencephalon - Vglut2 cluster 1	0
Mesencephalon - Vmat2 cluster of paraventricular organ	0
Mesencephalon - Vmat2 cluster2	0
Rhombencephalon -	2.8204
Rhombencephalon - 6.7FDhcrtR-Gal4 Cluster 1	0
Rhombencephalon - 6.7FDhcrtR-Gal4 Cluster 2 Sparse	0
Rhombencephalon - 6.7FDhcrtR-Gal4 Cluster 3	0
Rhombencephalon - 6.7FDhcrtR-Gal4 Cluster 4	0
Rhombencephalon - 6.7FDhcrtR-Gal4 Cluster 5	0
Rhombencephalon - 6.7FDhcrtR-Gal4 Stripe 1	0
Rhombencephalon - 6.7FDhcrtR-Gal4 Stripe 2	0
Rhombencephalon - 6.7FDhcrtR-Gal4 Stripe 3	0
Rhombencephalon - 6.7FDhcrtR-Gal4 Stripe 4	0
Rhombencephalon - Anterior Cluster of nV Trigeminal Motorneurons	0
Rhombencephalon - Area Postrema	0
Rhombencephalon - CaD	0
Rhombencephalon - Caudal Ventral Cluster Labelled by Spinal Backfills	0
Rhombencephalon - CaV	0
Rhombencephalon - Cerebellar Neuropil 1	0
Rhombencephalon - Cerebelluar-Vglut2 enriched areas	4.1062
Rhombencephalon - Cerebellum	2.459
Rhombencephalon - Cerebellum Gad1b Enriched Areas	0.19985
Rhombencephalon - Corpus Cerebelli	4.1657
Rhombencephalon - Eminentia Granularis	0
Rhombencephalon - Gad1b Cluster 1	2.4702
Rhombencephalon - Gad1b Cluster 10	1614.8
Rhombencephalon - Gad1b Cluster 11	0
Rhombencephalon - Gad1b Cluster 12	0
Rhombencephalon - Gad1b Cluster 13	0
Rhombencephalon - Gad1b Cluster 14	0
Rhombencephalon - Gad1b Cluster 15	0
Rhombencephalon - Gad1b Cluster 16	0
Rhombencephalon - Gad1b Cluster 17	0
Rhombencephalon - Gad1b Cluster 18	0
Rhombencephalon - Gad1b Cluster 19	0
Rhombencephalon - Gad1b Cluster 2	0
Rhombencephalon - Gad1b Cluster 20	0
Rhombencephalon - Gad1b Cluster 3	0
Rhombencephalon - Gad1b Cluster 4	0
Rhombencephalon - Gad1b Cluster 5	0
Rhombencephalon - Gad1b Cluster 6	0
Rhombencephalon - Gad1b Cluster 7	0
Rhombencephalon - Gad1b Cluster 8	0
Rhombencephalon - Gad1b Cluster 9	0
Rhombencephalon - Gad1b Stripe 1	0
Rhombencephalon - Gad1b Stripe 2	0
Rhombencephalon - Gad1b Stripe 3	4.4919
Rhombencephalon - Glyt2 Cluster 1	0
Rhombencephalon - Glyt2 Cluster 10	0
Rhombencephalon - Glyt2 Cluster 11	0
Rhombencephalon - Glyt2 Cluster 12	0
Rhombencephalon - Glyt2 Cluster 13	0
Rhombencephalon - Glyt2 Cluster 14	0
Rhombencephalon - Glyt2 Cluster 2	15.1438
Rhombencephalon - Glyt2 Cluster 3	0
Rhombencephalon - Glyt2 Cluster 4	0
Rhombencephalon - Glyt2 Cluster 5	0
Rhombencephalon - Glyt2 Cluster 6	62.3413
Rhombencephalon - Glyt2 Cluster 7	0
Rhombencephalon - Glyt2 Cluster 8	0
Rhombencephalon - Glyt2 Cluster 9	0
Rhombencephalon - Glyt2 Stripe 1	0
Rhombencephalon - Glyt2 Stripe 2	0
Rhombencephalon - Glyt2 Stripe 3	0
Rhombencephalon - Inferior Olive	0
Rhombencephalon - Interpeduncular Nucleus	0
Rhombencephalon - Isl1 Cluster 1	0
Rhombencephalon - Isl1 Cluster 2	0
Rhombencephalon - Isl1 Cluster 3	0
Rhombencephalon - Isl1 Stripe 1	0
Rhombencephalon - Lateral Reticular Nucleus	0
Rhombencephalon - Lobus caudalis cerebelli	0
Rhombencephalon - Locus Coreuleus	0
Rhombencephalon - Mauthner	0
Rhombencephalon - Mauthner Cell Axon Cap	0
Rhombencephalon - Medial Vestibular Nucleus	0
Rhombencephalon - MiD2	0
Rhombencephalon - MiD3	112.382
Rhombencephalon - MiM1	0
Rhombencephalon - MiR1	0
Rhombencephalon - MiR2	0
Rhombencephalon - MiT	0
Rhombencephalon - MiV1	0
Rhombencephalon - MiV2	229.246
Rhombencephalon - Neuropil Region 2	0
Rhombencephalon - Neuropil Region 3	1.1761
Rhombencephalon - Neuropil Region 4	0.42965
Rhombencephalon - Neuropil Region 5	3.3535
Rhombencephalon - Neuropil Region 6	0
Rhombencephalon - Noradrendergic neurons of the Interfascicular and Vagal areas	0
Rhombencephalon - Oculomotor Nucleus nIV	0
Rhombencephalon - Olig2 Cluster	0
Rhombencephalon - Olig2 enriched areas in cerebellum	1.5003
Rhombencephalon - Olig2 Stripe	0
Rhombencephalon - Otpb Cluster 1	0
Rhombencephalon - Otpb Cluster 2 - locus coeruleus	0
Rhombencephalon - Otpb Cluster 3	0
Rhombencephalon - Otpb Cluster 4	0
Rhombencephalon - Otpb Cluster 5	0
Rhombencephalon - Otpb Cluster 6	0
Rhombencephalon - Oxtl Cluster 1 Sparse	0
Rhombencephalon - Oxtl Cluster 2 Near MC axon cap	0
Rhombencephalon - Posterior Cluster of nV Trigeminal Motorneurons	0
Rhombencephalon - Ptf1a Cluster 1	0
Rhombencephalon - Ptf1a Stripe	0
Rhombencephalon - Qrfp neuron cluster sparse	0
Rhombencephalon - Raphe - Inferior	2.2437
Rhombencephalon - Raphe - Superior	3.5783
Rhombencephalon - Rhombomere 1	1.252
Rhombencephalon - Rhombomere 2	4.422
Rhombencephalon - Rhombomere 3	5.9622
Rhombencephalon - Rhombomere 4	7.0959
Rhombencephalon - Rhombomere 5	14.4104
Rhombencephalon - Rhombomere 6	4.7172
Rhombencephalon - Rhombomere 7	0
Rhombencephalon - RoL2	0
Rhombencephalon - RoL3	0
Rhombencephalon - RoL-R1	0
Rhombencephalon - RoM1	0
Rhombencephalon - RoM2	0
Rhombencephalon - RoM3	8.3307
Rhombencephalon - RoV3	0
Rhombencephalon - S1181t Cluster	0
Rhombencephalon - Small cluster of TH stained neurons	0
Rhombencephalon - Spinal Backfill Vestibular Population	0
Rhombencephalon - Spiral Fiber Neuron Anterior cluster	0
Rhombencephalon - Spiral Fiber Neuron Posterior cluster	0
Rhombencephalon - Tangential Vestibular Nucleus	0
Rhombencephalon - Valvula Cerebelli	0
Rhombencephalon - Ventrolateral population of serotonergic neurons	22.9977
Rhombencephalon - Vglut2 cluster 1	2.5122
Rhombencephalon - Vglut2 cluster 2	0
Rhombencephalon - Vglut2 cluster 3	0
Rhombencephalon - Vglut2 cluster 4	0
Rhombencephalon - Vglut2 Stripe 1	0
Rhombencephalon - Vglut2 Stripe 2	0
Rhombencephalon - Vglut2 Stripe 3	0
Rhombencephalon - Vglut2 Stripe 4	2.9178
Rhombencephalon - VII Facial Motor and octavolateralis efferent neurons	26.5648
Rhombencephalon - VII' Facial Motor and octavolateralis efferent neurons	0
Rhombencephalon - Vmat2 Cluster 1	0
Rhombencephalon - Vmat2 Cluster 2	0
Rhombencephalon - Vmat2 Cluster 3	0
Rhombencephalon - Vmat2 Cluster 4	0
Rhombencephalon - Vmat2 Cluster 5	0
Rhombencephalon - Vmat2 Stripe1	0
Rhombencephalon - Vmat2 Stripe2	0
Rhombencephalon - Vmat2 Stripe3	0
Rhombencephalon - X Vagus motorneuron cluster	0
Spinal Cord	0
Spinal Cord - 6.7FDhcrtR-Gal4 Stripe	0
Spinal Cord - Dorsal Sparse Isl1 cluster	0
Spinal Cord - Gad1b Stripe 1	0
Spinal Cord - Gad1b Stripe 2	0
Spinal Cord - Glyt2 Stripe	0
Spinal Cord - Isl1 stripe - motorneurons	0
Spinal Cord - Neurons with descending projections labelled by spinal backfills	0
Spinal Cord - Neuropil Region	0
Spinal Cord - Olig2 Stripe	0
Spinal Cord - Vglut2 Stripe 1	0
Spinal Cord - Vglut2 Stripe 2	0
Spinal Cord - Vglut2 Stripe 3	0
Spinal Cord - Vmat2 Stripe1	0
Spinal Cord - Vmat2 Stripe2	0
Telencephalon -	30.3628
Telencephalon - Anterior Commisure	0
Telencephalon - Isl1 cluster 1	0
Telencephalon - Isl1 cluster 2	0
Telencephalon - Olfactory Bulb	0
Telencephalon - Olfactory bulb dopaminergic neuron areas	1.0595
Telencephalon - Olig2 Cluster	0
Telencephalon - Optic Commissure	1.8768
Telencephalon - Pallium	72.0223
Telencephalon - Postoptic Commissure	0
Telencephalon - S1181t Cluster	0
Telencephalon - Subpallial dopaminergic cluster	0
Telencephalon - Subpallial Gad1b cluster	0.11445
Telencephalon - Subpallial Otpb Cluster 2	0
Telencephalon - Subpallial Otpb strip	0
Telencephalon - Subpallial Vglut2 Cluster	0
Telencephalon - Subpallium	0.062285
Telencephalon - Telencephalic Migrated Area 4 (M4)	0
Telencephalon - Vglut2 rind	0
Telencephalon - Vmat2 cluster	0
