# Supplementary material for: Deficiency in the cell-adhesion molecule dscaml1 impairs hypothalamic CRH neuron development and perturbs normal neuroendocrine stress axis function
Source: Front Cell Dev Biol. 2023 Feb 16;11:1113675. doi: 10.3389/fcell.2023.1113675 (PMC9978177; doi:10.3389/fcell.2023.1113675)
Supplement: Supplementary file 6 [file DataSheet1.XLSX]

## Sheet: All genes
Row.names	GRL18080-dscmWT1	GRL18081-dscmWT2	GRL18082-dscmWT3	GRL18083-dscm1	GRL18084-dscm2	GRL18085-dscm3	baseMean	log2FoldChange	lfcSE	stat	pvalue	padj	external_gene_name	gene_biotype	chromosome_name	start_position	end_position	description
ENSDARG00000042780	5175.28	9771.77	4918.71	2049.52	3035.05	2132.94	6263.82	-1.42256	0.136311	104.555	1.52875e-24	2.81978e-20	apoba	protein_coding	17	30704068	30727966	apolipoprotein Ba [Source:ZFIN;Acc:ZDB-GENE-070702-4]
ENSDARG00000096950	2.32388	0.576506	1.77357	63.6819	44.6989	58.1443	39.2943	5.1708	0.628745	91.7879	9.64842e-22	8.89825e-18	BX927244.1	protein_coding	15	14062617	14064302
ENSDARG00000016771	27865	19281.2	24279.6	12174.3	7935.97	12163.2	23947	-1.17236	0.123051	88.3535	5.4742e-21	3.36572e-17	tfa	protein_coding	2	16780643	16794710	transferrin-a [Source:ZFIN;Acc:ZDB-GENE-980526-35]
ENSDARG00000010312	1828.89	1012.92	1768.84	858.406	405.483	869.22	1556.26	-1.15579	0.127338	80.5731	2.80147e-19	1.29183e-15	cp	protein_coding	22	38173960	38199988	ceruloplasmin [Source:ZFIN;Acc:ZDB-GENE-010522-1]
ENSDARG00000036239	6817.68	7962.7	6663.9	3517.45	3440.54	3225.17	7307.1	-1.08182	0.119788	79.7217	4.31036e-19	1.59009e-15	gatm	protein_coding	18	35725	46010	glycine amidinotransferase (L-arginine:glycine amidinotransferase) [Source:ZFIN;Acc:ZDB-GENE-021015-1]
ENSDARG00000098171	128.394	122.219	85.7227	699.201	660.905	390.082	480.857	2.36546	0.264316	73.634	9.40293e-18	2.89062e-14	zgc:162193	protein_coding	15	14203675	14212777	zgc:162193 [Source:ZFIN;Acc:ZDB-GENE-030131-2035]
ENSDARG00000104540	270.732	717.75	255.986	45.4871	241.374	67.7123	370.375	-1.99728	0.227933	72.814	1.42465e-17	3.75396e-14	cyp2aa8	protein_coding	23	42336142	42409339	cytochrome P450, family 2, subfamily AA, polypeptide 8 [Source:ZFIN;Acc:ZDB-GENE-041010-183]
ENSDARG00000056314	3612.47	4021.7	3210.17	1611.54	1386.94	1589.03	3565.73	-1.25224	0.146581	70.6306	4.30783e-17	9.93225e-14	a2ml	protein_coding	15	21113965	21132480	alpha-2-macroglobulin-like [Source:ZFIN;Acc:ZDB-GENE-090212-1]
ENSDARG00000055388	1276.97	1079.8	1035.17	522.452	380.579	543.907	1117.87	-1.25798	0.161791	58.7365	1.80267e-14	3.68131e-11	vtna	protein_coding	15	28202170	28208926	vitronectin a [Source:ZFIN;Acc:ZDB-GENE-050522-440]
ENSDARG00000061383	1361.21	686.042	1204.26	575.087	211.362	607.939	1072.23	-1.31667	0.169476	58.3529	2.19073e-14	3.68131e-11	serpinf2b	protein_coding	15	26540981	26552652	serpin peptidase inhibitor, clade F (alpha-2 antiplasmin, pigment epithelium derived factor), member 2b [Source:ZFIN;Acc:ZDB-GENE-061215-114]
ENSDARG00000058102	798.833	1240.64	620.159	312.561	516.591	271.585	870.073	-1.2867	0.166306	58.3487	2.19542e-14	3.68131e-11	sardh	protein_coding	10	10386435	10564968	sarcosine dehydrogenase [Source:ZFIN;Acc:ZDB-GENE-040426-996]
ENSDARG00000090286	3599.69	1725.48	3501.03	1959.84	927.821	2121.9	3190.78	-0.843013	0.113008	54.9518	1.2352e-13	1.89861e-10	serpina1	protein_coding	20	10544100	10547411	serpin peptidase inhibitor, clade A (alpha-1 antiproteinase, antitrypsin), member 1 [Source:ZFIN;Acc:ZDB-GENE-030131-1421]
ENSDARG00000021004	981.257	1003.12	1101.98	473.066	316.724	523.299	1015.58	-1.27367	0.171218	53.5024	2.58271e-13	3.66447e-10	c5	protein_coding	5	63458263	63509581	complement component 5 [Source:ZFIN;Acc:ZDB-GENE-120510-2]
ENSDARG00000059815	380.535	50.7325	360.626	946.781	96.4219	1126.82	678.716	1.32159	0.178454	53.306	2.85434e-13	3.76059e-10	oaz2b	protein_coding	7	48288762	48296227	ornithine decarboxylase antizyme 2b [Source:ZFIN;Acc:ZDB-GENE-070313-1]
ENSDARG00000103760	220.187	280.182	177.357	70.1801	102.807	55.2003	209.631	-1.5978	0.218267	52.3313	4.68852e-13	5.76531e-10	cfhl2	protein_coding	22	23734001	23748284	complement factor H like 2 [Source:ZFIN;Acc:ZDB-GENE-041114-123]
ENSDARG00000099200	6954.79	4271.91	6976.64	2655.15	2480.79	3093.42	6103.12	-1.12609	0.155216	51.0486	9.01081e-13	1.03878e-09	zgc:123103	protein_coding	19	42547699	42551338	zgc:123103 [Source:ZFIN;Acc:ZDB-GENE-051030-105]
ENSDARG00000077872	770.946	569.588	946.496	423.68	181.35	392.29	757.74	-1.27121	0.18097	47.8309	4.64609e-12	5.04101e-09	CR626907.1	unprocessed_pseudogene	15	21167142	21177049	alpha-2-macroglobulin-like [Source:NCBI gene;Acc:100006895]
ENSDARG00000051874	371.239	391.447	449.305	201.443	174.964	182.529	408.925	-1.12813	0.165295	45.8906	1.25045e-11	1.28136e-08	stra6	protein_coding	25	22571475	22634675	stimulated by retinoic acid 6 [Source:ZFIN;Acc:ZDB-GENE-060616-252]
ENSDARG00000033140	880.75	506.172	823.529	1598.55	863.966	1526.47	1426.25	0.828729	0.123489	44.5335	2.50039e-11	2.42735e-08	desi1a	protein_coding	3	24973025	24980067	desumoylating isopeptidase 1a [Source:ZFIN;Acc:ZDB-GENE-040426-1657]
ENSDARG00000093931	172.548	164.881	193.911	60.4328	72.7953	68.4483	169.348	-1.40942	0.213474	42.8814	5.81612e-11	5.36391e-08	rflnb	protein_coding	15	25093291	25099679	refilin B [Source:ZFIN;Acc:ZDB-GENE-090409-1]
ENSDARG00000002197	1643.56	1140.33	1480.93	890.897	661.544	806.66	1529.35	-0.860852	0.133054	41.3327	1.28401e-10	1.12779e-07	pygl	protein_coding	13	36846789	36863039	phosphorylase, glycogen, liver [Source:ZFIN;Acc:ZDB-GENE-041205-1]
ENSDARG00000036237	1846.9	2139.41	2148.98	1113.13	724.761	1004.64	2072.64	-1.14097	0.174946	41.1701	1.39542e-10	1.16993e-07	slc27a2a	protein_coding	18	62932	73844	solute carrier family 27 (fatty acid transporter), member 2a [Source:ZFIN;Acc:ZDB-GENE-050706-104]
ENSDARG00000014031	2264.62	484.265	2506.06	1365.91	176.241	1010.53	1799.92	-1.15859	0.179407	40.6391	1.83105e-10	1.46842e-07	abcc2	protein_coding	13	681628	711576	ATP-binding cassette, sub-family C (CFTR/MRP), member 2 [Source:ZFIN;Acc:ZDB-GENE-040426-1523]
ENSDARG00000006220	3268.53	274.993	3869.93	1739.56	153.892	1351.3	2456.56	-1.10567	0.172619	40.0526	2.47221e-10	1.9e-07	ugt1a1	protein_coding	9	9969987	10003782	UDP glucuronosyltransferase 1 family, polypeptide A1 [Source:ZFIN;Acc:ZDB-GENE-071004-4]
ENSDARG00000069464	93.5361	37.4729	107.006	241.731	102.169	224.481	185.28	1.27159	0.202161	39.0889	4.04943e-10	2.98767e-07	cox7a1	protein_coding	15	20403084	20405796	cytochrome c oxidase subunit VIIa polypeptide 1 (muscle) [Source:ZFIN;Acc:ZDB-GENE-060929-340]
ENSDARG00000016319	3068.68	2457.07	3739.87	1168.37	1237.52	1773.77	3102.65	-1.15012	0.186921	36.8771	1.25816e-09	8.92566e-07	c9	protein_coding	5	32345187	32355289	complement component 9 [Source:ZFIN;Acc:ZDB-GENE-050522-442]
ENSDARG00000012694	5742.3	3481.52	7481.52	2370.53	1886.93	3314.96	5599.52	-1.11931	0.183629	36.1636	1.8143e-09	1.23943e-06	c3a.1	protein_coding	1	56130222	56176976	complement component c3a, duplicate 1 [Source:ZFIN;Acc:ZDB-GENE-990415-35]
ENSDARG00000036481	1608.12	1055.58	1532.96	982.521	503.82	943.557	1528.77	-0.836125	0.13882	35.7648	2.22632e-09	1.43617e-06	tcn2	protein_coding	5	26795465	26806100	transcobalamin II [Source:ZFIN;Acc:ZDB-GENE-030131-4648]
ENSDARG00000019713	112.708	235.214	102.867	49.386	67.6869	37.5362	140.08	-1.49322	0.247255	35.7373	2.25801e-09	1.43617e-06	oatx	protein_coding	21	44091342	44104600	organic anion transporter X [Source:ZFIN;Acc:ZDB-GENE-070115-1]
ENSDARG00000027657	56.935	31.7078	54.3895	187.147	66.4098	161.921	128.287	1.462	0.246826	34.3241	4.66567e-09	2.86861e-06	crhb	protein_coding	24	24847683	24881996	corticotropin releasing hormone b [Source:ZFIN;Acc:ZDB-GENE-041114-75]
ENSDARG00000099101	375.887	2639.24	378.362	719.346	4450.09	994.341	2212.38	1.02291	0.173221	34.1189	5.18453e-09	3.0848e-06	gch2	protein_coding	12	25085751	25092570	GTP cyclohydrolase 2 [Source:ZFIN;Acc:ZDB-GENE-001205-3]
ENSDARG00000039517	589.684	288.253	460.538	280.07	117.494	261.281	461.056	-1.07616	0.182844	34.0523	5.36501e-09	3.09243e-06	c8b	protein_coding	2	1478225	1518360	complement component 8, beta polypeptide [Source:ZFIN;Acc:ZDB-GENE-070912-163]
ENSDARG00000003219	477.557	136.055	494.235	249.529	34.482	148.673	355.503	-1.5003	0.253867	33.7271	6.34108e-09	3.54428e-06	bin2a	protein_coding	23	33739215	33753361	bridging integrator 2a [Source:ZFIN;Acc:ZDB-GENE-041114-126]
ENSDARG00000016706	928.97	1590	762.045	505.556	778.399	476.194	1165.67	-0.88027	0.151742	33.1861	8.37488e-09	4.54337e-06	atic	protein_coding	1	5437390	5504130	5-aminoimidazole-4-carboxamide ribonucleotide formyltransferase/IMP cyclohydrolase [Source:ZFIN;Acc:ZDB-GENE-011212-4]
ENSDARG00000078676	199.273	129.137	186.225	90.3243	60.0242	71.3923	170.096	-1.21586	0.213412	32.0867	1.47445e-08	7.77033e-06	myrf	protein_coding	25	3897907	3979583	myelin regulatory factor [Source:ZFIN;Acc:ZDB-GENE-080204-57]
ENSDARG00000023111	4050.52	1632.66	3261.6	2152.84	650.05	2118.95	3198.53	-0.969886	0.169439	31.9924	1.54775e-08	7.93006e-06	plg	protein_coding	20	42688488	42702884	plasminogen [Source:ZFIN;Acc:ZDB-GENE-030131-1411]
ENSDARG00000090850	5641.79	1980.87	4923.44	3095.07	1141.1	2341.96	4413.42	-0.916204	0.161394	31.6934	1.80535e-08	8.99991e-06	serpina1l	protein_coding	20	10538025	10541197	serine (or cysteine) proteinase inhibitor, clade A (alpha-1 antiproteinase, antitrypsin), member 1, like [Source:ZFIN;Acc:ZDB-GENE-040721-3]
ENSDARG00000032630	2145.52	1693.77	2822.34	1426.34	981.46	1361.61	2406.07	-0.829029	0.147503	31.1932	2.33587e-08	1.13382e-05	neb	protein_coding	9	22805138	22892838	nebulin [Source:ZFIN;Acc:ZDB-GENE-041111-216]
ENSDARG00000093774	1730.13	765.023	1574.93	906.492	515.953	936.197	1483.1	-0.766139	0.137529	30.6638	3.06844e-08	1.45121e-05	rbp2b	protein_coding	2	39016066	39017838	retinol binding protein 2b, cellular [Source:ZFIN;Acc:ZDB-GENE-040715-7]
ENSDARG00000022951	58.6779	14.4126	52.0248	154.006	49.1688	129.537	105.17	1.45273	0.263159	30.1238	4.05326e-08	1.84933e-05	pth2	protein_coding	17	33495194	33499023	parathyroid hormone 2 [Source:ZFIN;Acc:ZDB-GENE-041102-1]
ENSDARG00000076192	276.541	2.30602	137.747	886.348	4.46989	765.444	474.934	1.87408	0.332491	30.0965	4.11075e-08	1.84933e-05	ankrd1b	protein_coding	12	16440708	16446373	ankyrin repeat domain 1b (cardiac muscle) [Source:ZFIN;Acc:ZDB-GENE-070820-13]
ENSDARG00000100781	293.39	191.976	261.306	140.36	105.362	128.065	258.75	-1.00002	0.181842	29.9384	4.45996e-08	1.95867e-05	col28a2b	protein_coding	6	3640381	3675797	collagen, type XXVIII, alpha 2b [Source:ZFIN;Acc:ZDB-GENE-130530-762]
ENSDARG00000070918	1658.09	1281.57	1334.32	882.449	577.893	915.588	1535.11	-0.884965	0.161282	29.5908	5.3357e-08	2.28877e-05	si:ch211-284e20.8	protein_coding	22	38229321	38240168	si:ch211-284e20.8 [Source:ZFIN;Acc:ZDB-GENE-050208-451]
ENSDARG00000039516	442.699	367.234	345.255	216.389	131.542	204.609	394.419	-1.10555	0.202352	29.1648	6.64747e-08	2.78665e-05	c8a	protein_coding	2	1486822	1499584	complement component 8, alpha polypeptide [Source:ZFIN;Acc:ZDB-GENE-040801-239]
ENSDARG00000104576	186.491	95.1234	215.785	88.3749	49.8073	79.4884	165.019	-1.17098	0.215916	29.0593	7.01957e-08	2.87725e-05	PPP1R3G	protein_coding	24	2826210	2829049	si:ch211-152c8.5 [Source:ZFIN;Acc:ZDB-GENE-030131-5764]
ENSDARG00000055523	307.914	194.282	488.915	198.844	52.3616	136.897	318.065	-1.45709	0.265798	28.9671	7.36197e-08	2.95199e-05	slc22a6l	protein_coding	21	28478663	28494322	solute carrier family 22 (organic anion transporter), member 6, like [Source:ZFIN;Acc:ZDB-GENE-040426-2249]
ENSDARG00000004199	105.736	176.987	75.0812	31.841	71.5182	33.1202	114.418	-1.42716	0.264429	28.7486	8.2411e-08	3.23419e-05	spam1	protein_coding	25	27531874	27541621	sperm adhesion molecule 1 [Source:ZFIN;Acc:ZDB-GENE-050506-63]
ENSDARG00000101324	104878	55175.6	98627.2	66203.2	23486.7	65007.5	95317.7	-0.844489	0.15624	28.5685	9.04435e-08	3.46778e-05	apoa1b	protein_coding	15	102925	108414	apolipoprotein A-Ib [Source:ZFIN;Acc:ZDB-GENE-050302-172]
ENSDARG00000079525	67.9734	352.245	61.4838	16.8952	173.687	14.7201	159.308	-1.6213	0.299366	28.5328	9.21233e-08	3.46778e-05	slc39a5	protein_coding	23	32335871	32352179	solute carrier family 39 (zinc transporter), member 5 [Source:ZFIN;Acc:ZDB-GENE-060608-1]
ENSDARG00000070960	438.632	42.0849	318.652	169.602	15.3253	180.321	268.629	-1.20585	0.225522	28.2958	1.04122e-07	3.84107e-05	si:ch211-288g17.4	protein_coding	19	9344171	9364342	si:ch211-288g17.4 [Source:ZFIN;Acc:ZDB-GENE-060531-62]
ENSDARG00000098890	59.8399	376.458	56.1631	5.84834	164.747	13.2481	156.855	-2.03699	0.372544	28.2396	1.07188e-07	3.87662e-05	cyp2aa9	protein_coding	23	42414652	42428299	cytochrome P450, family 2, subfamily AA, polypeptide 9 [Source:ZFIN;Acc:ZDB-GENE-080724-3]
ENSDARG00000031483	905.15	944.893	621.933	434.077	382.495	369.474	845.589	-1.06522	0.199861	27.7824	1.35755e-07	4.81539e-05	col9a1b	protein_coding	13	39119460	39160018	collagen, type IX, alpha 1b [Source:ZFIN;Acc:ZDB-GENE-040426-2410]
ENSDARG00000104593	420.041	16.1422	1151.64	185.847	4.46989	223.009	460.425	-1.9379	0.360693	27.7012	1.41576e-07	4.92712e-05	cyp2k18	protein_coding	3	12710350	12715432	cytochrome P450, family 2, subfamily K, polypeptide 18 [Source:ZFIN;Acc:ZDB-GENE-040426-1584]
ENSDARG00000040177	156.862	95.7	219.923	536.098	150.699	562.307	394.992	1.2517	0.234758	27.3087	1.7343e-07	5.92391e-05	rgs16	protein_coding	6	35443430	35446110	regulator of G protein signaling 16 [Source:ZFIN;Acc:ZDB-GENE-050417-393]
ENSDARG00000028213	2215.24	2512.99	3062.37	1568	1404.18	1321.13	2789.24	-0.869546	0.166166	26.9995	2.03507e-07	6.8249e-05	ttn.2	protein_coding	9	42894845	43073960	titin, tandem duplicate 2 [Source:ZFIN;Acc:ZDB-GENE-030113-2]
ENSDARG00000053831	2064.77	1893.82	1728.05	1196.31	952.725	1233.54	2093.78	-0.771254	0.147683	26.914	2.1271e-07	7.00614e-05	vtnb	protein_coding	21	39067512	39081107	vitronectin b [Source:ZFIN;Acc:ZDB-GENE-041116-1]
ENSDARG00000090185	836.596	183.905	796.925	503.607	60.6628	326.786	624.705	-1.1744	0.224101	26.769	2.29286e-07	7.41961e-05	si:dkeyp-73b11.8	protein_coding	25	26754578	26758253	si:dkeyp-73b11.8 [Source:ZFIN;Acc:ZDB-GENE-131120-176]
ENSDARG00000055705	760.489	277.299	595.92	384.041	141.759	278.945	562.991	-1.02355	0.197068	26.5467	2.57246e-07	8.18085e-05	f5	protein_coding	9	34127005	34147996	coagulation factor V [Source:ZFIN;Acc:ZDB-GENE-030131-5531]
ENSDARG00000089307	470.004	91.6644	357.079	1503.02	129.627	1396.2	904.952	1.39103	0.261084	26.4829	2.65884e-07	8.31225e-05	pmaip1	protein_coding	10	8656417	8657684	phorbol-12-myristate-13-acetate-induced protein 1 [Source:ZFIN;Acc:ZDB-GENE-070119-3]
ENSDARG00000100722	288.742	228.296	334.023	701.801	339.073	632.963	580.635	0.916428	0.17662	26.4246	2.74022e-07	8.4239e-05	si:ch211-160f23.7	protein_coding	17	27176243	27183448	si:ch211-160f23.7 [Source:ZFIN;Acc:ZDB-GENE-141216-470]
ENSDARG00000075016	56.935	420.273	31.3331	7.14797	155.169	14.7201	159.047	-1.78597	0.345337	26.2434	3.00984e-07	9.10107e-05	apobb.2	protein_coding	20	53439665	53470252	apolipoprotein Bb, tandem duplicate 2 [Source:ZFIN;Acc:ZDB-GENE-070705-554]
ENSDARG00000100039	7.5526	13.2596	24.83	0	0	0	10.5392	-6.9425	1.43432	26.1538	3.15277e-07	1	BX901923.1	antisense	15	17844191	17865563
ENSDARG00000099257	643.714	440.45	624.889	1156.02	614.29	1217.35	1080.25	0.752538	0.146495	26.0445	3.33634e-07	9.92562e-05	si:ch73-119p20.1	protein_coding	7	13375565	13381129	si:ch73-119p20.1 [Source:ZFIN;Acc:ZDB-GENE-141216-395]
ENSDARG00000060010	549.016	368.387	441.028	285.269	174.326	190.625	464.098	-1.07482	0.209418	25.8844	3.62487e-07	0.000105727	iqgap2	protein_coding	5	46077710	46196708	IQ motif containing GTPase activating protein 2 [Source:ZFIN;Acc:ZDB-GENE-030131-2878]
ENSDARG00000017251	61.0018	18.4482	36.6538	167.652	37.0362	209.761	121.604	1.66416	0.320124	25.8613	3.66849e-07	0.000105727	smtlb	protein_coding	10	39314578	39321367	somatolactin beta [Source:ZFIN;Acc:ZDB-GENE-060123-1]
ENSDARG00000057498	236.455	111.842	261.897	111.768	54.2772	142.785	211.892	-1.00599	0.198337	25.5085	4.40434e-07	0.000124982	habp2	protein_coding	12	31713239	31720066	hyaluronan binding protein 2 [Source:ZFIN;Acc:ZDB-GENE-030131-4721]
ENSDARG00000113076	522.292	164.881	736.624	1193.06	291.181	1759.05	1069.71	1.0864	0.212915	25.4136	4.62653e-07	0.000127911	si:ch211-182p11.1	protein_coding	12	43848634	44024244	si:ch211-182p11.1 [Source:ZFIN;Acc:ZDB-GENE-131127-323]
ENSDARG00000038348	425.851	431.226	406.148	661.512	678.146	663.139	752.665	0.652758	0.12912	25.4054	4.64626e-07	0.000127911	pigh	protein_coding	20	28399593	28404443	phosphatidylinositol glycan anchor biosynthesis, class H [Source:ZFIN;Acc:ZDB-GENE-040718-303]
ENSDARG00000058567	26.1436	31.1313	30.1507	116.967	56.8314	139.841	92.0342	1.74761	0.337891	25.1846	5.20963e-07	0.000139446	avp	protein_coding	8	1148876	1157380	arginine vasopressin [Source:ZFIN;Acc:ZDB-GENE-030407-2]
ENSDARG00000099970	3597.94	5277.91	3776.53	6129.06	7070.73	6136.06	7374.52	0.617848	0.122542	25.1821	5.21648e-07	0.000139446	CR383676.1	lincRNA	14	45631236	45638712
ENSDARG00000022767	74044.6	70066.2	90581.6	54719	27924.7	49318.9	84572.8	-0.893943	0.175947	25.1501	5.30362e-07	0.00013975	apobb.1	protein_coding	20	31269778	31285980	apolipoprotein Bb, tandem duplicate 1 [Source:ZFIN;Acc:ZDB-GENE-030131-9732]
ENSDARG00000042684	2917.63	1544.46	2355.89	1746.05	714.544	1566.22	2502.17	-0.828713	0.164558	24.9405	5.91266e-07	0.000153604	serpinc1	protein_coding	22	16022211	16028191	serpin peptidase inhibitor, clade C (antithrombin), member 1 [Source:ZFIN;Acc:ZDB-GENE-030131-264]
ENSDARG00000024278	3434.69	2823.73	4475.31	2262.01	1842.23	2380.97	3971.66	-0.729302	0.145342	24.9078	6.01401e-07	0.000154067	adh8b	protein_coding	13	12633223	12646752	alcohol dehydrogenase 8b [Source:ZFIN;Acc:ZDB-GENE-030529-2]
ENSDARG00000000563	2424.97	2425.36	3358.55	1634.29	1508.91	1374.12	2937.43	-0.867086	0.173329	24.6272	6.95627e-07	0.000175765	ttn.1	protein_coding	9	42732992	42873700	titin, tandem duplicate 1 [Source:ZFIN;Acc:ZDB-GENE-030616-413]
ENSDARG00000018266	901.665	1134.56	710.02	494.51	392.712	462.21	946.291	-1.02342	0.204499	24.272	8.36478e-07	0.000208498	mthfd1a	protein_coding	20	27646772	27687457	methylenetetrahydrofolate dehydrogenase (NADP+ dependent) 1a, methenyltetrahydrofolate cyclohydrolase, formyltetrahydrofolate synthetase [Source:ZFIN;Acc:ZDB-GENE-041001-127]
ENSDARG00000037061	436.889	309.584	338.752	215.739	160.916	223.745	389.209	-0.873769	0.1777	23.9368	9.95507e-07	0.000244828	aldh9a1b	protein_coding	2	6067371	6092062	aldehyde dehydrogenase 9 family, member A1b [Source:ZFIN;Acc:ZDB-GENE-040120-5]
ENSDARG00000036041	3224.38	1770.45	2646.17	1862.37	724.761	1888.59	2794.93	-0.870657	0.176199	23.8571	1.03756e-06	0.000248907	f2	protein_coding	7	38750871	38760158	coagulation factor II (thrombin) [Source:ZFIN;Acc:ZDB-GENE-030131-4606]
ENSDARG00000045516	2940.87	2137.11	2985.51	1893.56	999.339	2113.8	3013.84	-0.75283	0.152852	23.8543	1.03908e-06	0.000248907	itih2	protein_coding	4	25187912	25215968	inter-alpha-trypsin inhibitor heavy chain 2 [Source:ZFIN;Acc:ZDB-GENE-040426-1942]
ENSDARG00000095832	376.468	45.544	391.368	224.186	13.4097	156.769	278.413	-1.19412	0.244318	23.5747	1.20157e-06	0.00028414	CU682777.2	lincRNA	23	44788132	44794174
ENSDARG00000018817	257.369	211.578	279.633	591.332	300.121	538.755	501.146	0.876588	0.179251	23.4877	1.25718e-06	0.000293527	bdnf	protein_coding	7	31924983	31941670	brain-derived neurotrophic factor [Source:ZFIN;Acc:ZDB-GENE-000412-1]
ENSDARG00000069828	233.55	181.599	245.935	129.963	98.3375	89.7924	226.167	-1.05506	0.21656	23.4133	1.30669e-06	0.000301274	si:ch211-117n7.7	protein_coding	13	9878544	9886579	si:ch211-117n7.7 [Source:ZFIN;Acc:ZDB-GENE-060503-569]
ENSDARG00000102207	74.3641	323.996	43.1569	7.79778	113.663	22.0801	135.652	-1.81781	0.369862	23.3673	1.33834e-06	0.000304761	zgc:86738	protein_coding	KN149735.1	127	3877	zgc:86738 [Source:ZFIN;Acc:ZDB-GENE-040625-151]
ENSDARG00000098408	305.59	216.19	281.998	161.154	114.94	184.001	291.642	-0.827649	0.170802	23.319	1.37236e-06	0.000305754	stbd1	protein_coding	21	5589923	5603828	starch binding domain 1 [Source:ZFIN;Acc:ZDB-GENE-120817-2]
ENSDARG00000002968	792.442	255.392	980.785	499.058	109.832	255.393	667.434	-1.23634	0.252885	23.3	1.386e-06	0.000305754	a1cf	protein_coding	12	6160446	6177894	apobec1 complementation factor [Source:ZFIN;Acc:ZDB-GENE-060824-3]
ENSDARG00000077559	109.222	138.938	74.49	29.8915	61.3013	36.8002	104.276	-1.37629	0.282894	23.2911	1.39243e-06	0.000305754	LO017815.1	protein_coding	16	55059026	55074006	nuclear receptor coactivator 7-like [Source:NCBI gene;Acc:792958]
ENSDARG00000038424	476.395	554.599	538.575	92.2738	292.458	211.233	500.506	-1.48279	0.300759	23.0259	1.59838e-06	0.000346848	C4B	protein_coding	16	16665203	16701718	si:dkey-8k3.2 [Source:ZFIN;Acc:ZDB-GENE-100922-98]
ENSDARG00000015869	467.099	192.553	318.061	190.396	107.277	168.545	333.544	-1.05046	0.217711	22.8777	1.72642e-06	0.000370276	slc22a16	protein_coding	20	31287356	31305503	solute carrier family 22 (organic cation/carnitine transporter), member 16 [Source:ZFIN;Acc:ZDB-GENE-041001-166]
ENSDARG00000055036	409.583	299.783	451.67	252.778	130.265	282.625	421.223	-0.863781	0.17983	22.7434	1.85137e-06	0.000392512	itih3a	protein_coding	11	3614326	3629216	inter-alpha-trypsin inhibitor heavy chain 3a [Source:ZFIN;Acc:ZDB-GENE-050522-262]
ENSDARG00000041645	693.678	628.391	942.358	326.857	274.579	522.563	781.321	-1.04122	0.216517	22.6675	1.92594e-06	0.000403404	A2ML1 (1 of many)	protein_coding	15	21137046	21155657	si:dkey-105h12.2 [Source:ZFIN;Acc:ZDB-GENE-131118-9]
ENSDARG00000025495	542.044	1358.82	535.619	844.76	1888.21	860.388	1392.93	0.585377	0.122643	22.6471	1.94649e-06	0.000403404	nhlh2	protein_coding	9	32978302	32981660	nescient helix loop helix 2 [Source:ZFIN;Acc:ZDB-GENE-040426-1809]
ENSDARG00000090943	132.461	19.6012	123.559	43.5376	2.55422	54.4643	86.7504	-1.6707	0.349902	22.52	2.07965e-06	0.000425018	CABZ01033205.1	protein_coding	15	454349	462783	uncharacterized LOC100002960 [Source:NCBI gene;Acc:100002960]
ENSDARG00000098162	960.923	108.383	864.912	551.693	19.7952	294.401	646.009	-1.49872	0.307368	22.5042	2.09686e-06	0.000425018	zgc:77748	protein_coding	3	13469704	13473197	zgc:77748 [Source:ZFIN;Acc:ZDB-GENE-040426-1864]
ENSDARG00000040553	98.1838	119.913	90.4522	198.194	190.928	205.345	207.982	0.940244	0.197375	22.4265	2.18342e-06	0.000436898	tmem97	protein_coding	15	23790057	23793641	transmembrane protein 97 [Source:ZFIN;Acc:ZDB-GENE-110627-1]
ENSDARG00000023797	603.627	532.115	780.372	432.777	309.699	360.642	696.657	-0.805588	0.169318	22.4095	2.20285e-06	0.000436898	ryr1b	protein_coding	18	35491473	35736591	ryanodine receptor 1b (skeletal) [Source:ZFIN;Acc:ZDB-GENE-070705-417]
ENSDARG00000029822	2398.24	5.76506	3392.84	1522.52	3.19278	1150.37	1951.14	-1.11127	0.233084	22.3185	2.30976e-06	0.000453228	cel.2	protein_coding	21	11385031	11393979	carboxyl ester lipase, tandem duplicate 2 [Source:ZFIN;Acc:ZDB-GENE-061110-10]
ENSDARG00000022101	353.81	371.27	436.89	205.342	230.519	149.409	403.644	-1.0078	0.211292	22.2966	2.33623e-06	0.000453597	obscnb	protein_coding	24	35933869	36002202	obscurin, cytoskeletal calmodulin and titin-interacting RhoGEF b [Source:ZFIN;Acc:ZDB-GENE-070119-5]
ENSDARG00000017246	734.345	485.994	909.842	512.704	302.037	415.842	775.272	-0.789358	0.167447	21.9919	2.73799e-06	0.000526064	prx	protein_coding	18	46211210	46241856	periaxin [Source:ZFIN;Acc:ZDB-GENE-030131-5790]
ENSDARG00000057881	1753.37	814.026	1989.36	2765.61	1516.57	4736.18	3115.94	0.954442	0.20328	21.6632	3.24973e-06	0.000617951	si:dkey-33c12.3	protein_coding	13	9313777	9318891	si:dkey-33c12.3 [Source:ZFIN;Acc:ZDB-GENE-030131-7320]
ENSDARG00000051939	2924.6	2159.59	4119.42	2369.23	833.954	1717.1	3256.77	-0.989287	0.210321	21.552	3.44368e-06	0.000632844	pcxb	protein_coding	7	60457138	60831105	pyruvate carboxylase b [Source:ZFIN;Acc:ZDB-GENE-000831-1]
ENSDARG00000025703	818.005	1032.52	652.675	499.058	421.447	377.57	878.5	-0.940243	0.200413	21.5394	3.46634e-06	0.000632844	dmgdh	protein_coding	21	51521	73786	dimethylglycine dehydrogenase [Source:ZFIN;Acc:ZDB-GENE-080227-8]
ENSDARG00000035852	112.127	34.5903	106.414	652.415	42.7832	518.147	335.983	1.78174	0.358927	21.5343	3.47552e-06	0.000632844	cart3	protein_coding	7	52962632	52963493	cocaine- and amphetamine-regulated transcript 3 [Source:ZFIN;Acc:ZDB-GENE-120223-5]
ENSDARG00000063518	465.937	616.861	310.966	219.638	281.603	212.705	487.361	-0.955576	0.204338	21.5279	3.48711e-06	0.000632844	zgc:153913	protein_coding	2	63298	66646	zgc:153913 [Source:ZFIN;Acc:ZDB-GENE-061103-397]
ENSDARG00000097746	271.313	218.496	284.363	417.181	363.338	500.482	473.057	0.713852	0.153353	21.5211	3.4996e-06	0.000632844	si:rp71-77l1.1	protein_coding	16	45087810	45094599	si:rp71-77l1.1 [Source:ZFIN;Acc:ZDB-GENE-131121-141]
ENSDARG00000005112	1612.19	227.72	2212.24	1204.11	61.9399	599.107	1363.83	-1.33967	0.28321	21.4748	3.58517e-06	0.000642024	cdh17	protein_coding	16	26774182	26802798	cadherin 17, LI cadherin (liver-intestine) [Source:ZFIN;Acc:ZDB-GENE-030910-3]
ENSDARG00000042552	216.121	239.826	249.482	135.811	140.482	115.553	253.407	-0.859447	0.18493	21.4388	3.65306e-06	0.000645497	cacna1sb	protein_coding	8	25767610	25808403	calcium channel, voltage-dependent, L type, alpha 1S subunit, b [Source:ZFIN;Acc:ZDB-GENE-051227-1]
ENSDARG00000031649	174.291	115.301	166.125	326.207	169.217	343.714	297.77	0.829363	0.178209	21.4176	3.6937e-06	0.000645497	cort	protein_coding	23	28731379	28732313	cortistatin [Source:ZFIN;Acc:ZDB-GENE-030813-3]
ENSDARG00000001818	535.073	326.879	710.02	353.5	116.856	394.498	561.481	-0.984823	0.210161	21.4094	3.70955e-06	0.000645497	c3b.2	protein_coding	22	26129250	26175237	complement component c3b, tandem duplicate 2 [Source:ZFIN;Acc:ZDB-GENE-030131-3063]
ENSDARG00000061201	1145.67	988.131	1019.8	521.802	706.881	387.874	1102.85	-1.00619	0.214274	21.3314	3.8636e-06	0.00066208	acsf2	protein_coding	12	26497167	26538823	acyl-CoA synthetase family member 2 [Source:ZFIN;Acc:ZDB-GENE-060825-7]
ENSDARG00000021265	895.855	369.54	993.792	636.819	219.663	485.762	830.42	-0.761552	0.164179	21.3249	3.87664e-06	0.00066208	mybpc2b	protein_coding	24	38301080	38348805	myosin binding protein C, fast type b [Source:ZFIN;Acc:ZDB-GENE-050320-80]
ENSDARG00000097285	292.228	67.4512	263.671	161.804	16.6024	87.5844	205.255	-1.40495	0.301662	21.0668	4.43538e-06	0.000750555	ANPEP (1 of many)	protein_coding	25	10830269	10841591	si:ch211-147g22.5 [Source:ZFIN;Acc:ZDB-GENE-131127-23]
ENSDARG00000090428	22876.8	53.0385	29882.3	17286.4	25.5422	14000.3	19361.5	-0.82948	0.180302	21.0036	4.58426e-06	0.000768697	ctrb1	protein_coding	7	35075847	35079299	chymotrypsinogen B1 [Source:ZFIN;Acc:ZDB-GENE-030131-1171]
ENSDARG00000093877	21.4959	8.64759	32.5155	150.757	14.6868	108.193	77.0835	1.86551	0.39703	20.7618	5.20114e-06	0.000864279	MFAP4 (1 of many)	protein_coding	1	59128019	59130695	si:zfos-2330d3.7 [Source:ZFIN;Acc:ZDB-GENE-121214-112]
ENSDARG00000051940	575.16	87.0524	748.447	357.398	56.8314	285.569	486.278	-0.932132	0.203522	20.6567	5.49455e-06	0.000904884	ugt2a4	protein_coding	5	69926766	69948119	UDP glucuronosyltransferase 2 family, polypeptide A4 [Source:ZFIN;Acc:ZDB-GENE-080721-23]
ENSDARG00000024488	1444.29	2065.62	1389.3	771.331	1590	694.787	1839.6	-0.769727	0.168507	20.4642	6.0758e-06	0.000991753	top2a	protein_coding	12	10706772	10740236	DNA topoisomerase II alpha [Source:ZFIN;Acc:ZDB-GENE-030131-2453]
ENSDARG00000044685	523.453	323.996	789.831	317.11	143.036	412.898	578.312	-0.96635	0.211978	20.4334	6.1742e-06	0.000992669	nr0b2a	protein_coding	16	54875530	54880550	nuclear receptor subfamily 0, group B, member 2a [Source:ZFIN;Acc:ZDB-GENE-080403-1]
ENSDARG00000077799	113.87	69.1807	173.81	323.608	156.446	255.393	251.176	1.05279	0.231238	20.4178	6.22489e-06	0.000992669	egr4	protein_coding	23	45579497	45581626	early growth response 4 [Source:ZFIN;Acc:ZDB-GENE-080204-90]
ENSDARG00000037588	115.613	246.744	122.968	208.591	404.844	306.913	324.076	0.960245	0.21088	20.4123	6.24286e-06	0.000992669	bhlhe23	protein_coding	23	17655790	17657348	basic helix-loop-helix family, member e23 [Source:ZFIN;Acc:ZDB-GENE-050913-22]
ENSDARG00000045442	10468.5	73.2162	13051.1	7894.61	31.9278	5188.83	8453.48	-0.945592	0.208281	20.3611	6.41191e-06	0.00101083	cpb1	protein_coding	24	4755391	4765740	carboxypeptidase B1 (tissue) [Source:ZFIN;Acc:ZDB-GENE-030131-1132]
ENSDARG00000093124	42.9917	17.2952	39.0186	113.718	29.3736	139.841	87.6562	1.37395	0.300952	20.3225	6.54277e-06	0.00102272	scpp8	protein_coding	10	15106808	15111334	secretory calcium-binding phosphoprotein 8 [Source:ZFIN;Acc:ZDB-GENE-090424-2]
ENSDARG00000105208	292.809	110.689	310.375	139.71	77.9038	124.385	243.652	-0.98898	0.217328	20.2772	6.69938e-06	0.00103678	zgc:85843	protein_coding	2	56891858	56911005	zgc:85843 [Source:ZFIN;Acc:ZDB-GENE-040426-2362]
ENSDARG00000043279	637.323	231.755	583.505	423.03	119.41	361.378	543.292	-0.747633	0.16539	20.2642	6.74512e-06	0.00103678	aqp12	protein_coding	22	2874838	2886937	aquaporin 12 [Source:ZFIN;Acc:ZDB-GENE-040718-310]
ENSDARG00000055757	318.952	265.769	322.79	472.416	421.447	526.979	536.178	0.634855	0.140825	20.2146	6.9221e-06	0.00105519	tmem9	protein_coding	8	25761654	25766675	transmembrane protein 9 [Source:ZFIN;Acc:ZDB-GENE-030131-6083]
ENSDARG00000001431	2852.56	1605.57	2984.92	2198.33	959.11	1952.62	2894.04	-0.586063	0.129961	20.1851	7.02975e-06	0.00106282	actn3b	protein_coding	7	6969909	7133475	actinin alpha 3b [Source:ZFIN;Acc:ZDB-GENE-030131-2040]
ENSDARG00000045834	771.527	4.03554	677.505	363.247	0	267.905	480.644	-1.3213	0.292508	20.0774	7.43706e-06	0.00111526	si:dkey-14d8.7	protein_coding	4	5537101	5539842	si:dkey-14d8.7 [Source:ZFIN;Acc:ZDB-GENE-041210-143]
ENSDARG00000114294	79.0118	39.2024	86.3138	226.786	67.6869	167.073	153.087	1.10271	0.244269	20.0547	7.52579e-06	0.00111946	BX511120.1	protein_coding	1	45644345	45647846
ENSDARG00000038703	237.036	51.309	345.255	147.508	19.1567	70.6563	200.845	-1.42482	0.316047	19.8367	8.43477e-06	0.00124463	hkdc1	protein_coding	13	23017498	23031803	hexokinase domain containing 1 [Source:ZFIN;Acc:ZDB-GENE-030131-9801]
ENSDARG00000114418	153.957	301.512	131.836	256.027	450.182	294.401	366.384	0.804185	0.179734	19.8101	8.55283e-06	0.00125204	BX511178.1	protein_coding	20	38892235	38917372
ENSDARG00000056196	694.258	330.914	817.617	528.3	161.555	467.362	691.351	-0.749611	0.16827	19.6232	9.43192e-06	0.00136986	slc2a2	protein_coding	2	25816843	25837986	solute carrier family 2 (facilitated glucose transporter), member 2 [Source:ZFIN;Acc:ZDB-GENE-030131-1213]
ENSDARG00000069093	24010.9	22586.3	24713	17307.2	15594.2	13666.1	27216.7	-0.624985	0.14087	19.5226	9.94167e-06	0.00143261	col2a1a	protein_coding	8	21195420	21219473	collagen, type II, alpha 1a [Source:ZFIN;Acc:ZDB-GENE-980526-192]
ENSDARG00000030157	399.126	58.8036	403.783	240.432	35.1206	178.113	303.243	-0.900711	0.20308	19.505	1.00337e-05	0.00143466	mybpc2a	protein_coding	3	30257582	30318595	myosin binding protein C, fast type a [Source:ZFIN;Acc:ZDB-GENE-060901-1]
ENSDARG00000021633	192.882	141.82	159.621	91.624	79.1809	94.9445	175.526	-0.905839	0.204765	19.4387	1.0388e-05	0.00147257	sh3bgr	protein_coding	15	5923851	5958803	SH3 domain binding glutamate-rich protein [Source:ZFIN;Acc:ZDB-GENE-040801-27]
ENSDARG00000096599	62.1637	80.7108	59.7103	120.216	316.724	106.721	172.407	1.25586	0.278461	19.4258	1.04585e-05	0.00147257	AL928650.3	lincRNA	1	8587230	8590009
ENSDARG00000027740	1181.69	1003.12	1018.62	1757.1	1365.87	2033.58	1924.55	0.658703	0.149478	19.2194	1.16526e-05	0.00162827	adcyap1b	protein_coding	2	31296644	31302619	adenylate cyclase activating polypeptide 1b [Source:ZFIN;Acc:ZDB-GENE-041010-89]
ENSDARG00000013050	330.572	55.3446	317.469	194.295	15.3253	178.113	251.418	-1.06609	0.242199	19.0624	1.26513e-05	0.00174107	abcc12	protein_coding	7	38158604	38183331	ATP-binding cassette, sub-family C (CFTR/MRP), member 12 [Source:ZFIN;Acc:ZDB-GENE-050517-25]
ENSDARG00000021208	287.58	126.831	277.86	176.1	49.1688	174.433	251.736	-0.902442	0.205439	19.037	1.28206e-05	0.00174107	serpind1	protein_coding	8	1766206	1781733	serpin peptidase inhibitor, clade D (heparin cofactor), member 1 [Source:ZFIN;Acc:ZDB-GENE-030711-2]
ENSDARG00000062132	1109.65	55.9211	1239.14	685.555	35.7591	442.338	822.454	-0.96245	0.218818	19.0347	1.28363e-05	0.00174107	cyp4v8	protein_coding	1	17900306	17912645	cytochrome P450, family 4, subfamily V, polypeptide 8 [Source:ZFIN;Acc:ZDB-GENE-061103-601]
ENSDARG00000035257	113.87	215.613	77.446	29.2417	128.988	29.4401	137.753	-1.36311	0.306779	19.0345	1.28374e-05	0.00174107	akr1a1a	protein_coding	5	41521043	41531629	aldo-keto reductase family 1, member A1a (aldehyde reductase) [Source:ZFIN;Acc:ZDB-GENE-040808-44]
ENSDARG00000068572	787.214	628.968	669.819	495.809	395.904	465.154	794.767	-0.635119	0.145208	19.0151	1.29689e-05	0.00174607	slc16a1b	protein_coding	8	26923613	26961779	solute carrier family 16 (monocarboxylate transporter), member 1b [Source:ZFIN;Acc:ZDB-GENE-030515-5]
ENSDARG00000089109	213.216	168.916	160.213	497.759	280.326	340.034	382.399	1.01078	0.229898	18.9505	1.34154e-05	0.0017931	bcl2b	protein_coding	2	13185302	13216269	BCL2, apoptosis regulator b [Source:ZFIN;Acc:ZDB-GENE-110411-185]
ENSDARG00000104450	607.694	70.3337	947.679	468.517	21.7109	244.353	543.796	-1.29243	0.293539	18.8937	1.3821e-05	0.00183401	CR855996.2	protein_coding	10	17026870	17062546	ATPase phospholipid transporting 8B5b [Source:NCBI gene;Acc:563450]
ENSDARG00000017710	125.489	152.774	143.659	206.641	365.254	233.313	283.005	0.883467	0.201863	18.8208	1.43592e-05	0.00189182	ppp1r14ab	protein_coding	15	20204628	20233105	protein phosphatase 1, regulatory (inhibitor) subunit 14Ab [Source:ZFIN;Acc:ZDB-GENE-040426-1783]
ENSDARG00000098237	1067.24	1796.39	863.138	459.419	1317.98	324.578	1349.54	-1.0248	0.232688	18.679	1.54679e-05	0.00201257	fbn2b	protein_coding	22	4524367	4649238	fibrillin 2b [Source:ZFIN;Acc:ZDB-GENE-090112-3]
ENSDARG00000038716	1621.49	835.933	1292.93	946.131	553.628	919.268	1423.51	-0.640455	0.147669	18.6758	1.54939e-05	0.00201257	casq1a	protein_coding	2	38039857	38054482	calsequestrin 1a [Source:ZFIN;Acc:ZDB-GENE-040801-139]
ENSDARG00000104207	140.014	108.96	190.955	89.6745	53.6387	64.0323	149.381	-1.08762	0.250535	18.6255	1.59076e-05	0.00205186	pcyt1bb	protein_coding	21	40618615	40630650	phosphate cytidylyltransferase 1, choline, beta b [Source:ZFIN;Acc:ZDB-GENE-051120-48]
ENSDARG00000104414	986.486	680.853	1189.48	759.634	436.133	701.411	1096.15	-0.60795	0.140776	18.5399	1.66387e-05	0.00213126	shmt2	protein_coding	6	59176470	59230818	serine hydroxymethyltransferase 2 (mitochondrial) [Source:ZFIN;Acc:ZDB-GENE-071213-1]
ENSDARG00000045598	564.702	225.414	540.939	912.991	324.386	821.38	779.664	0.598496	0.138708	18.5175	1.68351e-05	0.00214154	si:dkey-180p18.9	protein_coding	4	14906608	14915268	si:dkey-180p18.9 [Source:ZFIN;Acc:ZDB-GENE-041210-132]
ENSDARG00000094760	268.408	408.166	296.187	475.015	610.459	423.938	572.54	0.629377	0.146245	18.421	1.77093e-05	0.00223731	si:dkey-125i10.3	protein_coding	5	23256187	23266238	si:dkey-125i10.3 [Source:ZFIN;Acc:ZDB-GENE-060526-198]
ENSDARG00000014196	4414.21	3913.32	3978.71	3072.33	2436.73	3104.46	4827.35	-0.535102	0.12443	18.3722	1.81688e-05	0.00227975	myl1	protein_coding	9	38994232	39005317	myosin, light chain 1, alkali; skeletal, fast [Source:ZFIN;Acc:ZDB-GENE-030131-8109]
ENSDARG00000039626	482.205	219.649	484.185	752.486	319.916	1048.07	759.426	0.769877	0.179462	18.1761	2.01395e-05	0.00250892	nrgna	protein_coding	5	58372164	58382655	neurogranin (protein kinase C substrate, RC3) a [Source:ZFIN;Acc:ZDB-GENE-090710-4]
ENSDARG00000055400	379.373	526.926	367.129	677.108	699.857	620.451	754.043	0.655077	0.15297	18.164	2.02673e-05	0.00250892	si:dkey-56f14.7	protein_coding	16	24626448	24646067	si:dkey-56f14.7 [Source:ZFIN;Acc:ZDB-GENE-131121-78]
ENSDARG00000097692	252.141	260.581	254.212	368.445	418.892	404.066	451.301	0.622155	0.145971	18.0741	2.12467e-05	0.00261263	si:ch211-116o3.5	protein_coding	15	14085187	14098522	si:ch211-116o3.5 [Source:ZFIN;Acc:ZDB-GENE-030131-4627]
ENSDARG00000098315	644.876	56.4976	585.279	358.698	40.8676	298.081	457.398	-0.80916	0.189415	18.0554	2.14572e-05	0.00262105	cyp1a	protein_coding	18	5588068	5598958	cytochrome P450, family 1, subfamily A [Source:ZFIN;Acc:ZDB-GENE-011219-1]
ENSDARG00000022372	667.534	315.349	552.763	421.73	163.47	380.514	576.954	-0.726468	0.170285	18.0316	2.1727e-05	0.00263655	kng1	protein_coding	22	36839080	36876133	kininogen 1 [Source:ZFIN;Acc:ZDB-GENE-041010-56]
ENSDARG00000059057	1113.14	1198.56	910.434	1678.47	1642.36	1667.78	1892.44	0.622257	0.146074	17.9937	2.21638e-05	0.00267197	atpv0e2	protein_coding	22	34701848	34707460	ATPase H+ transporting V0 subunit e2 [Source:ZFIN;Acc:ZDB-GENE-050522-135]
ENSDARG00000071592	522.292	25.9428	669.819	363.897	6.38556	195.041	410.98	-1.29013	0.301924	17.9551	2.2618e-05	0.00270902	aqp8a.2	protein_coding	12	20354691	20362061	aquaporin 8a, tandem duplicate 2 [Source:ZFIN;Acc:ZDB-GENE-070112-1802]
ENSDARG00000043902	13.3623	13.2596	12.415	62.3823	26.1808	52.9923	41.4828	1.77258	0.411121	17.918	2.30628e-05	0.00274447	gabrr1	protein_coding	20	1132092	1151265	gamma-aminobutyric acid (GABA) A receptor, rho 1 [Source:ZFIN;Acc:ZDB-GENE-040724-212]
ENSDARG00000103308	568.769	325.726	608.926	405.485	143.675	390.818	563.221	-0.771869	0.181011	17.9055	2.32147e-05	0.00274484	mst1	protein_coding	6	53394125	53426773	macrophage stimulating 1 [Source:ZFIN;Acc:ZDB-GENE-020806-3]
ENSDARG00000087574	174.291	166.61	164.942	275.522	257.338	284.833	304.901	0.679266	0.160304	17.8667	2.36929e-05	0.00278354	nox1	protein_coding	14	41345175	41361847	NADPH oxidase 1 [Source:ZFIN;Acc:ZDB-GENE-070404-1]
ENSDARG00000043135	87.1454	96.2765	90.4522	150.757	173.687	250.241	195.168	1.05194	0.248326	17.6495	2.6559e-05	0.00309286	pomca	protein_coding	17	33226955	33230039	proopiomelanocortin a [Source:ZFIN;Acc:ZDB-GENE-030513-2]
ENSDARG00000074316	359.039	267.499	319.834	214.439	176.241	197.985	354.378	-0.692404	0.164384	17.6422	2.66612e-05	0.00309286	itga1	protein_coding	10	8730988	8841038	integrin, alpha 1 [Source:ZFIN;Acc:ZDB-GENE-091118-115]
ENSDARG00000056004	206.825	266.346	202.778	358.698	360.145	405.538	414.692	0.730581	0.173199	17.5905	2.73949e-05	0.00315812	sprn	protein_coding	13	21682770	21688176	shadow of prion protein [Source:ZFIN;Acc:ZDB-GENE-031110-1]
ENSDARG00000037921	384.602	588.036	453.443	665.411	807.134	688.163	826.849	0.600732	0.143179	17.4887	2.89018e-05	0.00331114	gng13b	protein_coding	3	35589212	35602233	guanine nucleotide binding protein (G protein), gamma 13b [Source:ZFIN;Acc:ZDB-GENE-040718-97]
ENSDARG00000016081	1010.89	117.607	1062.96	721.945	24.2651	411.426	771.983	-1.2845	0.299373	17.469	2.92031e-05	0.00332501	cldn15la	protein_coding	2	5508542	5517438	claudin 15-like a [Source:ZFIN;Acc:ZDB-GENE-010328-12]
ENSDARG00000077573	139.433	57.0741	146.024	297.615	81.0966	268.641	227.446	0.83575	0.198946	17.4507	2.94863e-05	0.00333665	tmprss13b	protein_coding	5	37888095	37900395	transmembrane serine protease 13b [Source:ZFIN;Acc:ZDB-GENE-090309-2]
ENSDARG00000111235	1432.67	846.31	1117.35	2265.91	1119.39	2668.01	2172.76	0.757257	0.180315	17.3292	3.14319e-05	0.00351985	nrsn1	protein_coding	16	221739	229482	neurensin 1 [Source:ZFIN;Acc:ZDB-GENE-030131-7491]
ENSDARG00000017490	7188.92	12.1066	7334.31	4780.69	3.83133	3237.68	5197.12	-0.953212	0.228124	17.3173	3.16292e-05	0.00351985	cel.1	protein_coding	21	11401247	11411365	carboxyl ester lipase, tandem duplicate 1 [Source:ZFIN;Acc:ZDB-GENE-030131-1201]
ENSDARG00000023181	148.728	162.575	159.621	260.576	235.627	312.802	294.628	0.762222	0.182321	17.3144	3.16777e-05	0.00351985	pcp4l1	protein_coding	2	37995176	38000276	Purkinje cell protein 4 like 1 [Source:ZFIN;Acc:ZDB-GENE-040724-35]
ENSDARG00000037144	251.56	215.037	274.904	135.811	123.241	178.849	272.08	-0.776517	0.186212	17.2701	3.24252e-05	0.00358134	cpb2	protein_coding	1	29759678	29764060	carboxypeptidase B2 (plasma) [Source:ZFIN;Acc:ZDB-GENE-050522-259]
ENSDARG00000057032	318.952	171.799	252.438	591.982	263.085	471.042	476.235	0.792923	0.189943	17.2356	3.30193e-05	0.00361511	ppm1nb	protein_coding	21	21367914	21373242	protein phosphatase, Mg2+/Mn2+ dependent, 1Nb (putative) [Source:ZFIN;Acc:ZDB-GENE-071004-34]
ENSDARG00000104108	1299.63	389.141	1609.81	1054.65	117.494	738.212	1200.11	-1.03453	0.244357	17.2296	3.3123e-05	0.00361511	slco1d1	protein_coding	4	77389668	77432218	solute carrier organic anion transporter family, member 1D1 [Source:ZFIN;Acc:ZDB-GENE-030131-5044]
ENSDARG00000076487	683.22	155.657	585.87	437.976	89.3978	345.186	529.673	-0.739148	0.177563	17.2095	3.34754e-05	0.00363208	haao	protein_coding	13	8954667	8982782	3-hydroxyanthranilate 3,4-dioxygenase [Source:ZFIN;Acc:ZDB-GENE-041114-89]
ENSDARG00000105420	21.4959	59.3801	25.4212	64.3317	114.301	55.2003	78.507	1.18848	0.285773	17.1404	3.47164e-05	0.0037447	CR361564.1	lincRNA	16	17704917	17706631
ENSDARG00000010267	1264.19	340.138	1233.22	933.785	132.82	601.315	1038.76	-0.919913	0.2198	17.1288	3.4928e-05	0.00374562	dpydb	protein_coding	2	19824190	20120904	dihydropyrimidine dehydrogenase b [Source:ZFIN;Acc:ZDB-GENE-040426-2459]
ENSDARG00000058579	128.394	32.2843	110.553	64.9815	7.66267	48.5762	90.5464	-1.32431	0.318755	17.0331	3.67345e-05	0.00391657	si:ch211-274f20.2	protein_coding	14	9009600	9028955	si:ch211-274f20.2 [Source:ZFIN;Acc:ZDB-GENE-091204-91]
ENSDARG00000039459	811.614	566.129	644.989	498.408	266.278	487.234	755.63	-0.748094	0.18042	16.9435	3.8509e-05	0.00408218	qsox1	protein_coding	8	14503610	14554785	quiescin Q6 sulfhydryl oxidase 1 [Source:ZFIN;Acc:ZDB-GENE-030131-7019]
ENSDARG00000102004	23582.1	14793.1	21963.9	16466.3	10662	17596.4	24226.9	-0.449533	0.109272	16.8565	4.03151e-05	0.00424921	apoea	protein_coding	19	10855158	10859694	apolipoprotein Ea [Source:ZFIN;Acc:ZDB-GENE-010724-18]
ENSDARG00000030490	443.861	1057.89	404.966	275.522	752.218	223.009	730.754	-0.682118	0.165582	16.8256	4.09765e-05	0.00427134	sptb	protein_coding	17	38566717	38599022	spectrin, beta, erythrocytic [Source:ZFIN;Acc:ZDB-GENE-000906-1]
ENSDARG00000104110	804.643	524.044	663.907	444.474	368.447	341.506	726.933	-0.782684	0.189466	16.8251	4.09882e-05	0.00427134	col4a2	protein_coding	9	8761099	8882901	collagen, type IV, alpha 2 [Source:ZFIN;Acc:ZDB-GENE-070725-3]
ENSDARG00000100917	196.368	202.354	145.433	74.7288	130.265	82.4324	192.286	-0.966944	0.234171	16.7837	4.18908e-05	0.00434088	slc30a8	protein_coding	19	46343385	46362232	solute carrier family 30 (zinc transporter), member 8 [Source:ZFIN;Acc:ZDB-GENE-060315-10]
ENSDARG00000043722	2337.24	9.8006	2796.33	1616.74	5.10844	1042.18	1798.5	-0.962039	0.233936	16.7225	4.32642e-05	0.00444396	cpa4	protein_coding	25	16582172	16589461	carboxypeptidase A4 [Source:ZFIN;Acc:ZDB-GENE-040704-61]
ENSDARG00000101726	2136.81	399.518	3163.46	1414.65	254.145	797.828	1882.57	-1.07129	0.258012	16.718	4.33674e-05	0.00444396	si:ch211-93f2.1	protein_coding	25	30385691	30429750	si:ch211-93f2.1 [Source:ZFIN;Acc:ZDB-GENE-041014-96]
ENSDARG00000053973	6667.21	3868.93	10155.5	4052.25	1533.17	6124.29	7459.87	-0.939519	0.227146	16.677	4.43144e-05	0.00451591	fetub	protein_coding	22	37888249	37900135	fetuin B [Source:ZFIN;Acc:ZDB-GENE-050208-4]
ENSDARG00000094426	256.788	364.928	280.816	400.286	526.808	494.594	535.625	0.652605	0.159432	16.6401	4.51849e-05	0.00457931	her4.2	protein_coding	23	21455152	21461134	hairy-related 4, tandem duplicate 2 [Source:ZFIN;Acc:ZDB-GENE-060815-1]
ENSDARG00000053625	1644.14	266.346	1090.75	839.561	150.061	555.683	1049.52	-0.937415	0.228337	16.588	4.64439e-05	0.00468119	anxa2b	protein_coding	7	29518396	29534001	annexin A2b [Source:ZFIN;Acc:ZDB-GENE-030131-1089]
ENSDARG00000079015	208.568	208.695	210.464	135.811	125.795	108.929	230.548	-0.77046	0.188755	16.5717	4.68438e-05	0.00469584	brca2	protein_coding	15	31911989	31928519	breast cancer 2, early onset [Source:ZFIN;Acc:ZDB-GENE-060510-3]
ENSDARG00000091791	8.71454	3.45903	5.32072	24.693	21.0723	31.6482	21.804	2.16419	0.529479	16.565	4.70106e-05	1	or111-5	protein_coding	15	31382015	31383588	odorant receptor, family D, subfamily 111, member 5 [Source:ZFIN;Acc:ZDB-GENE-000329-14]
ENSDARG00000032098	400.869	199.471	303.281	198.194	118.771	217.857	331.945	-0.769695	0.188471	16.5535	4.72956e-05	0.0047155	c8g	protein_coding	24	17031129	17039638	complement component 8, gamma polypeptide [Source:ZFIN;Acc:ZDB-GENE-040426-1898]
ENSDARG00000102435	536.235	481.382	516.701	726.494	698.58	808.868	868.128	0.528996	0.129953	16.5	4.86499e-05	0.0048086	plekhf1	protein_coding	7	45975537	45976956	pleckstrin homology domain containing, family F (with FYVE domain) member 1 [Source:ZFIN;Acc:ZDB-GENE-040426-1289]
ENSDARG00000104702	2666.07	1230.84	2877.33	1998.83	861.411	1561.06	2581.62	-0.608931	0.14938	16.4961	4.87508e-05	0.0048086	cat	protein_coding	25	7492663	7504554	catalase [Source:ZFIN;Acc:ZDB-GENE-000210-20]
ENSDARG00000009822	108.641	133.749	83.9491	192.345	197.952	214.913	214.592	0.892231	0.218239	16.4761	4.9266e-05	0.00483357	her4.4	protein_coding	23	21462021	21463788	hairy-related 4, tandem duplicate 4 [Source:ZFIN;Acc:ZDB-GENE-081031-104]
ENSDARG00000006868	120.842	53.0385	118.238	192.995	90.6749	264.225	192.953	0.871658	0.214098	16.4337	5.03815e-05	0.00491686	trh	protein_coding	8	54220551	54223316	thyrotropin-releasing hormone [Source:ZFIN;Acc:ZDB-GENE-020930-1]
ENSDARG00000013755	3011.75	2254.71	3630.5	2256.81	928.46	2438.38	3346.34	-0.769303	0.187496	16.4164	5.08425e-05	0.00493574	actn3a	protein_coding	21	27382893	27404978	actinin alpha 3a [Source:ZFIN;Acc:ZDB-GENE-000329-9]
ENSDARG00000006235	890.626	1255.05	947.088	1217.75	1808.39	1393.99	1732.7	0.501326	0.123517	16.4011	5.12565e-05	0.00494988	brms1la	protein_coding	17	12753579	12764360	breast cancer metastasis-suppressor 1-like a [Source:ZFIN;Acc:ZDB-GENE-050913-49]
ENSDARG00000097770	3.48582	17.2952	6.5031	0	0	0	6.31907	-5.96035	1.50889	16.3687	5.21394e-05	1	si:ch211-167j9.4	protein_coding	15	23799461	23801499	si:ch211-167j9.4 [Source:ZFIN;Acc:ZDB-GENE-131121-196]
ENSDARG00000043843	129.556	188.517	215.785	90.3243	97.0604	68.4483	182.35	-1.07363	0.263537	16.3489	5.26864e-05	0.0050487	akap7	protein_coding	20	2460864	2479450	A kinase (PRKA) anchor protein 7 [Source:ZFIN;Acc:ZDB-GENE-040724-128]
ENSDARG00000100304	157.443	149.315	184.451	98.7719	88.7592	97.8885	179.242	-0.793527	0.195832	16.3439	5.28273e-05	0.0050487	chdh	protein_coding	8	53474755	53490376	choline dehydrogenase [Source:ZFIN;Acc:ZDB-GENE-120111-1]
ENSDARG00000005462	433.984	545.951	413.833	240.432	403.567	271.585	533.556	-0.640728	0.15801	16.3149	5.36404e-05	0.00509999	kif4	protein_coding	21	44735181	44772738	kinesin family member 4 [Source:ZFIN;Acc:ZDB-GENE-040426-1545]
ENSDARG00000005616	178.358	13.8361	145.433	74.079	8.30122	69.9203	113	-1.10591	0.273407	16.2319	5.6043e-05	0.0053011	bfb	protein_coding	21	27437867	27443995	complement component bfb [Source:ZFIN;Acc:ZDB-GENE-990415-34]
ENSDARG00000017127	370.078	86.4759	357.079	248.879	47.8917	209.025	304.079	-0.729416	0.180791	16.2112	5.66567e-05	0.0053318	pdzk1ip1	protein_coding	22	16555939	16566815	PDZK1 interacting protein 1 [Source:ZFIN;Acc:ZDB-GENE-030616-128]
ENSDARG00000068710	1315.9	481.382	1239.73	958.478	321.193	866.276	1194.56	-0.529033	0.131221	16.1845	5.74628e-05	0.00538021	nid1a	protein_coding	13	50064464	50139916	nidogen 1a [Source:ZFIN;Acc:ZDB-GENE-050302-58]
ENSDARG00000078227	296.875	495.218	268.992	184.548	271.386	105.249	375.294	-0.940471	0.232392	16.1617	5.81595e-05	0.00541794	cspg4	protein_coding	25	6507141	6629281	chondroitin sulfate proteoglycan 4 [Source:ZFIN;Acc:ZDB-GENE-050519-1]
ENSDARG00000035603	281.77	249.627	356.488	185.197	171.771	170.753	326.697	-0.752504	0.186519	16.1279	5.92062e-05	0.00548773	dao.2	protein_coding	5	20170960	20185665	D-amino-acid oxidase, tandem duplicate 2 [Source:ZFIN;Acc:ZDB-GENE-040426-2634]
ENSDARG00000012366	319.533	92.2409	389.003	223.536	47.2531	229.633	299.649	-0.745215	0.185132	16.1179	5.95173e-05	0.00548898	fbp2	protein_coding	5	44814064	44829719	fructose-1,6-bisphosphatase 2 [Source:ZFIN;Acc:ZDB-GENE-040822-23]
ENSDARG00000070239	372.982	548.833	292.639	184.548	388.242	185.473	456.251	-0.73948	0.183361	16.0931	6.03047e-05	0.00553393	knl1	protein_coding	1	11086957	11104805	kinetochore scaffold 1 [Source:ZFIN;Acc:ZDB-GENE-030131-5437]
ENSDARG00000070037	253.884	221.955	274.312	584.184	281.603	498.274	486.402	0.797886	0.197243	16.0382	6.20771e-05	0.00566837	rgs8	protein_coding	6	35459369	35488180	regulator of G protein signaling 8 [Source:ZFIN;Acc:ZDB-GENE-040718-264]
ENSDARG00000044914	2162.95	796.731	2309.78	1666.78	529.363	1277.7	2015.48	-0.609639	0.152158	15.9474	6.51288e-05	0.00591773	suclg2	protein_coding	11	16738179	16975190	succinate-CoA ligase, GDP-forming, beta subunit [Source:ZFIN;Acc:ZDB-GENE-030114-3]
ENSDARG00000087426	385.183	176.987	358.262	660.212	221.579	737.476	583.561	0.712272	0.177108	15.9351	6.55528e-05	0.00592706	si:ch211-151p13.8	protein_coding	1	45080897	45096935	si:ch211-151p13.8 [Source:ZFIN;Acc:ZDB-GENE-141212-230]
ENSDARG00000070078	291.647	32.8608	270.765	170.901	14.0482	92.0004	201.221	-1.13875	0.283872	15.9064	6.65529e-05	0.00598814	abcb11b	protein_coding	11	13223625	13272085	ATP-binding cassette, sub-family B (MDR/TAP), member 11b [Source:ZFIN;Acc:ZDB-GENE-050517-14]
ENSDARG00000063385	565.283	878.018	491.279	322.308	641.748	248.033	727.894	-0.751187	0.187255	15.8706	6.78225e-05	0.00607274	cenpe	protein_coding	1	260039	296057	centromere protein E [Source:ZFIN;Acc:ZDB-GENE-060929-860]
ENSDARG00000018263	5193.29	127.408	4205.73	3453.12	40.8676	1759.78	3408.68	-1.09412	0.271306	15.8099	7.00344e-05	0.00624051	pdia2	protein_coding	1	9954489	9966195	protein disulfide isomerase family A, member 2 [Source:ZFIN;Acc:ZDB-GENE-040426-705]
ENSDARG00000013430	26701.9	28275.3	22224.6	17664.6	17714.2	18349.3	30228.6	-0.532513	0.134034	15.6786	7.50674e-05	0.00665682	bhmt	protein_coding	21	40408	45920	betaine-homocysteine methyltransferase [Source:ZFIN;Acc:ZDB-GENE-030131-947]
ENSDARG00000101967	555.407	575.929	522.021	911.041	787.339	780.164	952.355	0.572385	0.144696	15.5555	8.01202e-05	0.00707089	sult4a1	protein_coding	4	8797197	8810740	sulfotransferase family 4A, member 1 [Source:ZFIN;Acc:ZDB-GENE-060421-2705]
ENSDARG00000056859	23.8197	21.3307	21.8741	50.6856	47.2531	70.6563	54.1752	1.30803	0.330166	15.5327	8.10905e-05	0.00712245	spx	protein_coding	4	16794418	16797485	spexin hormone [Source:ZFIN;Acc:ZDB-GENE-041210-158]
ENSDARG00000038981	716.916	647.992	699.97	1078.69	816.074	1164.36	1179.85	0.540802	0.1371	15.4499	8.47198e-05	0.0073735	zgc:153615	protein_coding	2	9629558	9646857	zgc:153615 [Source:ZFIN;Acc:ZDB-GENE-061110-79]
ENSDARG00000038882	622.799	804.225	529.707	401.586	537.025	318.69	742.893	-0.656888	0.166542	15.4493	8.47482e-05	0.0073735	smc4	protein_coding	15	1534644	1573129	structural maintenance of chromosomes 4 [Source:ZFIN;Acc:ZDB-GENE-020419-21]
ENSDARG00000053853	2268.69	1220.46	2693.46	1884.46	633.447	1218.82	2287.51	-0.775645	0.196191	15.4332	8.54744e-05	0.00740176	slc13a2	protein_coding	21	39100289	39118502	solute carrier family 13 (sodium-dependent dicarboxylate transporter), member 2 [Source:ZFIN;Acc:ZDB-GENE-040426-2389]
ENSDARG00000002986	364.268	6.91807	345.847	801.222	7.66267	634.435	495.736	0.90237	0.228024	15.4167	8.62219e-05	0.0074316	gda	protein_coding	5	25708369	25723079	guanine deaminase [Source:ZFIN;Acc:ZDB-GENE-050522-434]
ENSDARG00000059423	679.153	635.886	604.788	1026.06	872.905	928.101	1093.98	0.544346	0.138395	15.3908	8.74117e-05	0.00749911	prune2	protein_coding	5	55371248	55395964	prune homolog 2 (Drosophila) [Source:ZFIN;Acc:ZDB-GENE-050309-222]
ENSDARG00000104559	416.555	468.123	404.374	298.265	303.952	268.641	498.735	-0.57539	0.14655	15.3538	8.91436e-05	0.00761229	tmem63ba	protein_coding	13	46718518	46796020	transmembrane protein 63Ba [Source:ZFIN;Acc:ZDB-GENE-030131-4320]
ENSDARG00000055618	5625.53	5686.65	4749.03	4008.71	2827.52	3507.79	6095.79	-0.657664	0.167228	15.233	9.50269e-05	0.00804645	acta1b	protein_coding	13	24279021	24284442	actin, alpha 1b, skeletal muscle [Source:ZFIN;Acc:ZDB-GENE-030131-55]
ENSDARG00000101322	142.338	337.832	137.156	84.476	217.747	60.3523	226.807	-0.841946	0.214865	15.2276	9.52993e-05	0.00804645	tfr1a	protein_coding	2	4849269	4874966	transferrin receptor 1a [Source:ZFIN;Acc:ZDB-GENE-041220-1]
ENSDARG00000034453	66.8115	70.3337	69.1693	25.9926	36.3977	33.1202	69.7249	-1.12974	0.288647	15.2229	9.55366e-05	0.00804645	unc119a	protein_coding	15	28106498	28125224	unc-119 homolog a (C. elegans) [Source:ZFIN;Acc:ZDB-GENE-090930-2]
ENSDARG00000069566	246.331	68.0277	235.294	349.601	115.579	554.211	360.057	0.849383	0.21702	15.1543	9.90711e-05	0.00830621	mucms1	protein_coding	1	45149844	45157243	mucin, multiple PTS and SEA group, member 1 [Source:ZFIN;Acc:ZDB-GENE-061009-17]
ENSDARG00000026726	5493.07	3367.95	4734.26	8271.5	4137.2	8698.09	7984.07	0.573658	0.146704	15.127	0.000100513	0.00838898	anxa1a	protein_coding	5	25578181	25583325	annexin A1a [Source:ZFIN;Acc:ZDB-GENE-030131-6664]
ENSDARG00000100971	201.596	171.222	177.948	367.796	246.482	303.969	338.362	0.71403	0.183146	15.0755	0.000103294	0.00858147	fxyd6	protein_coding	15	12273947	12319134	FXYD domain containing ion transport regulator 6 [Source:ZFIN;Acc:ZDB-GENE-030131-5919]
ENSDARG00000029381	171.967	95.7	235.294	116.967	52.3616	73.6004	172.085	-1.03224	0.264115	15.0672	0.00010375	0.00858147	aldh3a2b	protein_coding	21	39029713	39058490	aldehyde dehydrogenase 3 family, member A2b [Source:ZFIN;Acc:ZDB-GENE-040912-103]
ENSDARG00000088366	517.063	41.5084	614.838	315.16	21.7109	133.217	379.1	-1.2331	0.31461	14.9822	0.000108531	0.00893685	zgc:77938	protein_coding	14	35901249	35911982	zgc:77938 [Source:ZFIN;Acc:ZDB-GENE-040426-1910]
ENSDARG00000039650	244.007	220.802	220.514	426.279	293.097	389.346	413.157	0.66699	0.171701	14.9534	0.0001102	0.0090158	itm2cb	protein_coding	2	48284464	48298985	integral membrane protein 2Cb [Source:ZFIN;Acc:ZDB-GENE-030131-7806]
ENSDARG00000070494	1081.77	1132.26	1069.46	719.346	874.182	777.22	1305.31	-0.485603	0.125332	14.9438	0.000110764	0.0090158	pdgfra	protein_coding	20	22435180	22476255	platelet-derived growth factor receptor, alpha polypeptide [Source:ZFIN;Acc:ZDB-GENE-990415-208]
ENSDARG00000076848	84.2406	44.9674	80.9931	46.1369	13.4097	37.5362	70.9071	-1.20883	0.311031	14.9405	0.000110956	0.0090158	LGALS3BP (1 of many)	protein_coding	3	57718367	57737913	zgc:112492 [Source:ZFIN;Acc:ZDB-GENE-050417-143]
ENSDARG00000103962	599.56	695.842	639.668	456.82	473.808	444.546	764.083	-0.502828	0.129991	14.9102	0.000112751	0.00912143	add1	protein_coding	21	1990905	2042046	adducin 1 (alpha) [Source:ZFIN;Acc:ZDB-GENE-030909-2]
ENSDARG00000100003	8912.07	5562.7	7209.57	12093.1	7381.06	12713.7	12401.8	0.537525	0.139189	14.8157	0.000118546	0.00954839	glulb	protein_coding	6	23809163	23813893	glutamate-ammonia ligase (glutamine synthase) b [Source:ZFIN;Acc:ZDB-GENE-030131-8417]
ENSDARG00000006615	211.473	81.2873	268.401	154.656	11.494	96.4165	189.889	-1.46994	0.368335	14.8047	0.00011924	0.00956255	hnf1ba	protein_coding	15	15997149	16012963	HNF1 homeobox Ba [Source:ZFIN;Acc:ZDB-GENE-020104-1]
ENSDARG00000012137	114.451	25.9428	135.974	63.0321	14.6868	47.1042	92.5125	-1.10283	0.285594	14.7912	0.000120094	0.0095893	cyp46a1.1	protein_coding	20	5106568	5120937	cytochrome P450, family 46, subfamily A, polypeptide 1, tandem duplicate 1 [Source:ZFIN;Acc:ZDB-GENE-050522-464]
ENSDARG00000061468	351.487	466.393	326.928	181.298	362.7	189.153	434.13	-0.70979	0.18369	14.7347	0.000123746	0.00983834	ncaph	protein_coding	5	28259655	28270945	non-SMC condensin I complex, subunit H [Source:ZFIN;Acc:ZDB-GENE-070112-652]
ENSDARG00000045299	262.598	136.632	284.363	185.847	82.3737	167.809	258.141	-0.671348	0.174678	14.7191	0.000124776	0.00987765	vmo1b	protein_coding	21	1618181	1625976	vitelline membrane outer layer 1 homolog b [Source:ZFIN;Acc:ZDB-GENE-120215-131]
ENSDARG00000028485	43.5727	21.3307	58.5279	164.403	31.2892	123.649	101.647	1.21599	0.3126	14.6907	0.000126668	0.00996746	cabp5b	protein_coding	3	15296824	15317392	calcium binding protein 5b [Source:ZFIN;Acc:ZDB-GENE-050522-146]
ENSDARG00000033854	56.354	30.5548	57.3455	23.3934	7.02411	27.9681	46.7465	-1.42352	0.369416	14.6859	0.000126991	0.00996746	abrab	protein_coding	19	46768266	46777963	actin binding Rho activating protein b [Source:ZFIN;Acc:ZDB-GENE-040822-7]
ENSDARG00000116986	123.166	9.22409	154.301	66.2812	4.46989	36.0642	90.7452	-1.37732	0.357135	14.669	0.000128134	0.00998395	zgc:172315	protein_coding	5	9417409	9422812	zgc:172315 [Source:ZFIN;Acc:ZDB-GENE-080220-7]
ENSDARG00000093535	173.71	212.154	188.59	257.977	331.41	317.954	341.451	0.647106	0.168553	14.661	0.000128682	0.00998395	BX005309.1	processed_transcript	10	41982998	41986326
ENSDARG00000011821	412.488	473.888	392.551	282.02	333.965	257.601	497.151	-0.56395	0.147006	14.6589	0.000128825	0.00998395	plod2	protein_coding	24	5237709	5314707	procollagen-lysine, 2-oxoglutarate 5-dioxygenase 2 [Source:ZFIN;Acc:ZDB-GENE-070326-1]
ENSDARG00000033539	6679.41	11177.9	4012.41	3365.39	6165.25	3191.31	8002.99	-0.770268	0.200341	14.6063	0.000132472	0.0101924	paics	protein_coding	20	25618114	25631256	phosphoribosylaminoimidazole carboxylase, phosphoribosylaminoimidazole succinocarboxamide synthetase [Source:ZFIN;Acc:ZDB-GENE-030131-9762]
ENSDARG00000038709	97.6029	63.9921	53.2072	31.841	24.9037	13.9841	66.1075	-1.60566	0.414114	14.6042	0.00013262	0.0101924	si:dkeyp-66d1.7	protein_coding	2	37750016	37755128	si:dkeyp-66d1.7 [Source:ZFIN;Acc:ZDB-GENE-070912-662]
ENSDARG00000001870	3070.42	578.235	5006.79	2445.26	346.736	1435.94	2968.14	-0.961149	0.24911	14.5881	0.000133753	0.0102368	atp1a1a.4	protein_coding	1	1689775	1706159	ATPase Na+/K+ transporting subunit alpha 1a, tandem duplicate 4 [Source:ZFIN;Acc:ZDB-GENE-001212-4]
ENSDARG00000020741	5656.32	2967.85	5667.15	3662.36	1496.14	4661.85	5555	-0.637007	0.165699	14.5657	0.000135358	0.010307	fga	protein_coding	1	10063501	10071539	fibrinogen alpha chain [Source:ZFIN;Acc:ZDB-GENE-031010-21]
ENSDARG00000036833	186.491	1.15301	234.703	409.384	1.27711	389.346	280.292	0.887098	0.231147	14.5597	0.000135787	0.010307	upp2	protein_coding	9	16097812	16109001	uridine phosphorylase 2 [Source:ZFIN;Acc:ZDB-GENE-040426-830]
ENSDARG00000102051	295.713	205.813	282.589	436.676	279.049	479.138	455.448	0.577792	0.15119	14.5294	0.000137993	0.0104314	mtbl	protein_coding	7	29148714	29149228	metallothionein-B-like [Source:ZFIN;Acc:ZDB-GENE-110414-3]
ENSDARG00000068191	127.232	190.247	137.156	66.931	132.82	61.8243	165.588	-0.863855	0.225375	14.5209	0.000138615	0.0104358	cdh15	protein_coding	7	56098590	56145671	cadherin 15, type 1, M-cadherin (myotubule) [Source:ZFIN;Acc:ZDB-GENE-030131-780]
ENSDARG00000012381	704.716	254.816	762.636	430.178	141.121	572.611	660.016	-0.657245	0.171978	14.4935	0.000140648	0.0105399	hsc70	protein_coding	15	37834594	37850969	heat shock cognate 70 [Source:ZFIN;Acc:ZDB-GENE-040426-1221]
ENSDARG00000055190	1003.33	682.006	986.697	562.09	297.567	802.98	999.111	-0.771355	0.200692	14.4868	0.000141141	0.0105399	slc17a5	protein_coding	13	27298673	27313556	solute carrier family 17 (acidic sugar transporter), member 5 [Source:ZFIN;Acc:ZDB-GENE-060929-1158]
ENSDARG00000056566	135.947	94.5469	130.653	222.237	134.097	266.433	226.282	0.742493	0.194481	14.4521	0.000143767	0.0106927	necab1	protein_coding	19	31437689	31522677	N-terminal EF-hand calcium binding protein 1 [Source:ZFIN;Acc:ZDB-GENE-050417-395]
ENSDARG00000045408	390.992	82.4403	500.147	308.012	42.7832	253.185	363.287	-0.753805	0.197745	14.4443	0.000144367	0.0106942	tagln	protein_coding	15	543744	551181	transgelin [Source:ZFIN;Acc:ZDB-GENE-070912-1]
ENSDARG00000103589	490.338	287.676	527.933	387.94	116.217	302.497	487.085	-0.808681	0.210698	14.436	0.000145001	0.0106982	gata6	protein_coding	2	4207209	4217887	GATA binding protein 6 [Source:ZFIN;Acc:ZDB-GENE-000622-1]
ENSDARG00000087013	425.851	105.501	230.564	161.154	49.8073	66.2403	240.378	-1.39626	0.361313	14.4094	0.000147067	0.0107948	cubn	protein_coding	24	32035759	32150276	cubilin (intrinsic factor-cobalamin receptor) [Source:ZFIN;Acc:ZDB-GENE-060228-6]
ENSDARG00000100406	6344.19	1265.43	5832.1	4653.98	510.844	4282.8	5271.43	-0.739192	0.192159	14.4041	0.00014748	0.0107948	zgc:112265	protein_coding	11	37201483	37229533	zgc:112265 [Source:ZFIN;Acc:ZDB-GENE-050626-133]
ENSDARG00000093494	707.621	596.683	765.592	1022.16	959.11	981.093	1159.6	0.511873	0.134563	14.3849	0.000148989	0.010862	si:ch211-217k17.9	protein_coding	1	52398205	52400660	si:ch211-217k17.9 [Source:ZFIN;Acc:ZDB-GENE-061207-21]
ENSDARG00000012306	289.904	202.93	282.589	691.404	242.651	564.515	522.896	0.838156	0.218114	14.3536	0.000151492	0.0109224	syt13	protein_coding	7	38685654	38737718	synaptotagmin XIII [Source:ZFIN;Acc:ZDB-GENE-050417-135]
ENSDARG00000005454	547.273	752.916	419.745	282.67	561.29	248.769	650.579	-0.725749	0.190303	14.3511	0.000151692	0.0109224	tacc3	protein_coding	13	35880573	35892305	transforming, acidic coiled-coil containing protein 3 [Source:ZFIN;Acc:ZDB-GENE-050522-327]
ENSDARG00000104836	1146.25	937.975	1265.15	816.818	694.11	908.228	1330.41	-0.479439	0.126335	14.3456	0.000152133	0.0109224	myom1b	protein_coding	7	71688710	71758613	myomesin 1b [Source:ZFIN;Acc:ZDB-GENE-080416-2]
ENSDARG00000056226	130.718	117.031	141.295	82.5266	67.6869	57.4083	137.805	-0.911045	0.239684	14.3409	0.000152513	0.0109224	creb3l3a	protein_coding	22	20112715	20126230	cAMP responsive element binding protein 3-like 3a [Source:ZFIN;Acc:ZDB-GENE-030131-4298]
ENSDARG00000045750	113.87	74.3692	115.282	183.248	118.771	202.401	185.889	0.713982	0.188143	14.3377	0.000152777	0.0109224	syt10	protein_coding	4	10888762	10909086	synaptotagmin X [Source:ZFIN;Acc:ZDB-GENE-041210-297]
ENSDARG00000101861	433.403	19.6012	659.769	334.005	3.19278	243.617	389.855	-1.2135	0.318091	14.3127	0.000154814	0.0110252	cyp2k19	protein_coding	3	12732382	12740310	cytochrome P450, family 2, subfamily k, polypeptide 19 [Source:ZFIN;Acc:ZDB-GENE-091211-1]
ENSDARG00000033170	848.215	462.358	796.925	1195.01	625.784	1143.75	1167.5	0.472261	0.124667	14.2994	0.000155917	0.0110611	sult2st1	protein_coding	12	630295	645972	sulfotransferase family 2, cytosolic sulfotransferase 1 [Source:ZFIN;Acc:ZDB-GENE-030219-114]
ENSDARG00000040162	1018.44	1167.42	935.855	1300.28	1628.32	1410.18	1720.37	0.461865	0.122026	14.2731	0.000158106	0.0111734	zgc:165461	protein_coding	17	23298928	23302321	zgc:165461 [Source:ZFIN;Acc:ZDB-GENE-050208-135]
ENSDARG00000015662	4375.86	3753.05	4032.51	3411.53	1952.06	2595.88	4643.74	-0.648549	0.170805	14.2332	0.0001615	0.0113697	pla2g12b	protein_coding	13	4671698	4683595	phospholipase A2, group XIIB [Source:ZFIN;Acc:ZDB-GENE-040426-2771]
ENSDARG00000070775	311.981	11.5301	381.909	187.147	3.19278	58.8803	220.247	-1.5707	0.412091	14.2094	0.000163549	0.011421	cyp2x9	protein_coding	25	17396263	17403598	cytochrome P450, family 2, subfamily X, polypeptide 9 [Source:ZFIN;Acc:ZDB-GENE-061027-109]
ENSDARG00000105529	183.586	151.621	227.017	536.098	185.181	430.562	394.013	0.918516	0.239718	14.2051	0.000163925	0.011421	vgf	protein_coding	7	26224211	26230166	VGF nerve growth factor inducible [Source:ZFIN;Acc:ZDB-GENE-121009-2]
ENSDARG00000053493	1032.38	624.356	1008.57	714.147	455.929	541.699	1010.17	-0.630013	0.166472	14.2033	0.000164085	0.011421	aldh1a2	protein_coding	7	30326184	30367650	aldehyde dehydrogenase 1 family, member A2 [Source:ZFIN;Acc:ZDB-GENE-011010-3]
ENSDARG00000012944	4516.46	2793.17	4806.38	3072.98	2248.35	2460.46	4591.85	-0.617627	0.16293	14.1877	0.000165449	0.0114726	myhz2	protein_coding	5	32206378	32217579	myosin, heavy polypeptide 2, fast muscle specific [Source:ZFIN;Acc:ZDB-GENE-020604-1]
ENSDARG00000009014	2836.87	3458.46	2678.09	1750.6	2839.66	1454.34	3471.31	-0.628023	0.165597	14.1776	0.000166342	0.0114913	col11a1b	protein_coding	2	15389193	15563194	collagen, type XI, alpha 1b [Source:ZFIN;Acc:ZDB-GENE-070912-607]
ENSDARG00000112049	342.772	102.042	400.827	265.774	36.3977	220.065	315.083	-0.873662	0.230209	14.1426	0.000169465	0.0116634	cldn15a	protein_coding	7	20826240	20836625	claudin 15a [Source:ZFIN;Acc:ZDB-GENE-040426-1305]
ENSDARG00000025254	2758.44	2175.73	2518.47	3926.83	2658.31	4279.86	4217.07	0.508677	0.135003	14.0896	0.000174302	0.0119517	s100a10b	protein_coding	16	23397785	23399484	S100 calcium binding protein A10b [Source:ZFIN;Acc:ZDB-GENE-040426-1937]
ENSDARG00000051923	371.82	690.077	338.161	220.937	523.616	178.849	537.557	-0.689811	0.182812	14.0791	0.000175282	0.0119743	ccnb1	protein_coding	5	54711027	54714789	cyclin B1 [Source:ZFIN;Acc:ZDB-GENE-000406-10]
ENSDARG00000045167	354.391	513.667	287.319	213.789	346.097	174.433	436.962	-0.68256	0.181596	14.0312	0.000179798	0.0122375	dlgap5	protein_coding	12	17633354	17655683	discs, large (Drosophila) homolog-associated protein 5 [Source:ZFIN;Acc:ZDB-GENE-040912-160]
ENSDARG00000089936	1296.72	925.292	1505.76	1909.16	1244.54	2247.02	2100.27	0.509679	0.135985	13.9771	0.000185055	0.012549	selenow2b	protein_coding	3	20103746	20106233	selenoprotein W, 2b [Source:ZFIN;Acc:ZDB-GENE-030428-2]
ENSDARG00000058638	381.116	109.536	335.205	195.594	85.5664	165.601	293.65	-0.804814	0.213532	13.97	0.000185756	0.0125504	si:ch211-71m22.1	protein_coding	2	8586415	8611675	si:ch211-71m22.1 [Source:ZFIN;Acc:ZDB-GENE-070705-193]
ENSDARG00000079420	496.729	44.9674	630.8	388.59	17.241	200.193	409.846	-1.06139	0.282217	13.9461	0.000188123	0.0126639	dpp4	protein_coding	22	11628438	11648322	dipeptidyl-peptidase 4 [Source:ZFIN;Acc:ZDB-GENE-081104-277]
ENSDARG00000021339	20029.5	47.2735	26955.9	13234.8	33.8434	6827.91	15469.9	-1.03261	0.273599	13.839	0.000199163	0.0133584	cpa5	protein_coding	25	18459924	18470695	carboxypeptidase A5 [Source:ZFIN;Acc:ZDB-GENE-020514-1]
ENSDARG00000103203	1213.06	1375.54	1289.39	1580.35	2003.15	1871.66	2151.31	0.477609	0.12822	13.8142	0.000201802	0.0134864	vps28	protein_coding	19	46222428	46238624	vacuolar protein sorting 28 (yeast) [Source:ZFIN;Acc:ZDB-GENE-040426-1527]
ENSDARG00000076270	197.53	85.3228	207.508	129.963	47.2531	80.2244	172.559	-0.926261	0.24832	13.7868	0.00020477	0.0136353	adamts13	protein_coding	8	45226586	45279411	ADAM metallopeptidase with thrombospondin type 1 motif, 13 [Source:ZFIN;Acc:ZDB-GENE-070814-7]
ENSDARG00000097453	27.8865	19.0247	27.786	0	5.747	4.41602	19.6335	-2.97569	0.767466	13.7673	0.000206902	1	si:ch211-225b7.5	protein_coding	15	28595913	28596507	si:ch211-225b7.5 [Source:ZFIN;Acc:ZDB-GENE-131121-217]
ENSDARG00000005176	149.89	84.1698	86.905	64.9815	28.735	55.9363	108.735	-1.16526	0.311353	13.7441	0.00020948	0.0138988	zgc:101040	protein_coding	18	40479684	40481028	zgc:101040 [Source:ZFIN;Acc:ZDB-GENE-040801-107]
ENSDARG00000102793	697.163	330.914	678.096	478.914	205.615	534.339	674.042	-0.531258	0.143035	13.7315	0.000210886	0.0139419	slc16a6a	protein_coding	KN150708.1	15753	31870	solute carrier family 16, member 6a [Source:ZFIN;Acc:ZDB-GENE-110208-1]
ENSDARG00000068883	804.643	208.695	856.044	646.566	115.579	492.386	719.74	-0.648497	0.174515	13.7109	0.000213212	0.0140368	tspan13a	protein_coding	15	34592215	34599768	tetraspanin 13a [Source:ZFIN;Acc:ZDB-GENE-040718-19]
ENSDARG00000012422	4709.34	4422.38	5346.14	3398.53	3085.5	2094.67	5325.52	-0.764467	0.204966	13.7054	0.000213843	0.0140368	col11a2	protein_coding	19	7179740	7225206	collagen, type XI, alpha 2 [Source:ZFIN;Acc:ZDB-GENE-000208-23]
ENSDARG00000076448	720.983	62.2626	671.593	515.953	31.9278	432.77	560.901	-0.661975	0.178538	13.6911	0.000215479	0.014094	serpinf2a	protein_coding	21	40092301	40104916	serpin peptidase inhibitor, clade F (alpha-2 antiplasmin, pigment epithelium derived factor), member 2a [Source:ZFIN;Acc:ZDB-GENE-060822-1]
ENSDARG00000038153	5275.2	658.946	7255.09	4815.13	282.88	3926.58	5111.59	-0.755053	0.202154	13.6612	0.000218932	0.0142692	lgals2b	protein_coding	6	603278	609887	lectin, galactoside-binding, soluble, 2b [Source:ZFIN;Acc:ZDB-GENE-040426-1590]
ENSDARG00000098645	500.796	269.228	585.87	379.492	186.458	301.761	512.769	-0.637891	0.172249	13.629	0.000222713	0.0144646	rgn	protein_coding	6	9130989	9139986	regucalcin [Source:ZFIN;Acc:ZDB-GENE-040718-68]
ENSDARG00000056209	453.737	247.897	497.783	333.355	174.964	321.634	467.833	-0.53926	0.14596	13.6053	0.000225553	0.0145492	myoz1a	protein_coding	13	22264914	22278415	myozenin 1a [Source:ZFIN;Acc:ZDB-GENE-040426-1875]
ENSDARG00000056757	67.3925	18.4482	83.9491	21.4439	8.93978	34.5922	54.117	-1.35052	0.364126	13.6049	0.000225594	0.0145492	slc39a8	protein_coding	13	11690277	11699530	solute carrier family 39 (zinc transporter), member 8 [Source:ZFIN;Acc:ZDB-GENE-050419-124]
ENSDARG00000043719	783.728	178.717	860.182	599.78	95.7833	613.091	720.824	-0.584329	0.157978	13.589	0.00022751	0.0145772	c3a.6	protein_coding	1	56036644	56080165	complement component c3a, duplicate 6 [Source:ZFIN;Acc:ZDB-GENE-041212-2]
ENSDARG00000007988	292.228	147.585	297.96	121.515	97.699	190.625	264.644	-0.830438	0.223909	13.5881	0.000227624	0.0145772	masp2	protein_coding	23	28770225	28796157	mannan-binding lectin serine peptidase 2 [Source:ZFIN;Acc:ZDB-GENE-060130-154]
ENSDARG00000071626	3370.2	665.288	3515.81	4687.12	835.231	4789.18	4104.57	0.406248	0.110054	13.5817	0.000228398	0.0145772	ptgdsb.2	protein_coding	24	17021513	17023392	prostaglandin D2 synthase b, tandem duplicate 2 [Source:ZFIN;Acc:ZDB-GENE-030911-3]
ENSDARG00000076994	260.274	313.619	237.067	155.956	227.964	136.897	307.784	-0.6704	0.181548	13.5401	0.000233517	0.0148183	adgra2	protein_coding	8	38026683	38159805	adhesion G protein-coupled receptor A2 [Source:ZFIN;Acc:ZDB-GENE-081104-363]
ENSDARG00000027828	1590.11	1358.82	1722.73	2644.1	1594.47	2829.93	2701.55	0.54883	0.148329	13.538	0.000233783	0.0148183	grin1a	protein_coding	21	11468642	11502971	glutamate receptor, ionotropic, N-methyl D-aspartate 1a [Source:ZFIN;Acc:ZDB-GENE-051202-1]
ENSDARG00000031228	1556.42	1083.83	1337.27	990.968	842.255	886.148	1545.97	-0.549991	0.149168	13.496	0.000239073	0.0151017	podxl	protein_coding	4	11732156	11751037	podocalyxin-like [Source:ZFIN;Acc:ZDB-GENE-030131-2805]
ENSDARG00000110341	175.453	35.7434	146.024	101.371	12.1326	51.5203	120.545	-1.21023	0.32747	13.4702	0.000242386	0.0152588	hsd11b1lb	protein_coding	2	53459873	53481912	hydroxysteroid (11-beta) dehydrogenase 1-like b [Source:ZFIN;Acc:ZDB-GENE-101130-4]
ENSDARG00000002795	238.778	333.22	184.451	134.512	215.832	116.289	282.817	-0.721693	0.196396	13.418	0.000249218	0.0156355	meis3	protein_coding	15	6838039	6863317	myeloid ecotropic viral integration site 3 [Source:ZFIN;Acc:ZDB-GENE-010406-2]
ENSDARG00000043388	145.242	179.87	126.515	225.486	259.892	222.273	267.296	0.643333	0.175257	13.409	0.000250426	0.015658	atraid	protein_coding	20	19512727	19516640	all-trans retinoic acid-induced differentiation factor [Source:ZFIN;Acc:ZDB-GENE-040724-177]
ENSDARG00000052644	451.413	323.996	430.387	608.227	447.627	657.987	672.281	0.490914	0.13395	13.3856	0.000253559	0.0157766	ca10a	protein_coding	12	21298317	21553637	carbonic anhydrase Xa [Source:ZFIN;Acc:ZDB-GENE-051030-123]
ENSDARG00000057296	493.243	548.833	406.739	637.469	814.797	671.235	823.882	0.537248	0.14653	13.3804	0.000254266	0.0157766	cbln1	protein_coding	18	18104235	18110032	cerebellin 1 precursor [Source:ZFIN;Acc:ZDB-GENE-040718-226]
ENSDARG00000057903	526.939	333.797	572.273	372.344	234.35	259.073	530.551	-0.714577	0.194406	13.3758	0.000254888	0.0157766	si:ch211-266g18.10	protein_coding	17	15449401	15498275	si:ch211-266g18.10 [Source:ZFIN;Acc:ZDB-GENE-131127-188]
ENSDARG00000078757	1.16194	1.15301	4.13833	35.09	3.83133	18.4001	14.6191	2.96	0.79947	13.356	0.000257592	1	A2ML1 (1 of many)	protein_coding	15	21157585	21165237	si:ch211-212c13.8 [Source:ZFIN;Acc:ZDB-GENE-131118-28]
ENSDARG00000075433	1344.36	929.904	1506.95	1124.18	457.844	1012.74	1469.7	-0.62589	0.170192	13.3244	0.00026197	0.0161607	myom2a	protein_coding	11	11200550	11262062	myomesin 2a [Source:ZFIN;Acc:ZDB-GENE-030131-6201]
ENSDARG00000045543	995.782	804.225	1038.13	1336.67	1083.63	1636.87	1587.34	0.495986	0.13561	13.3161	0.000263138	0.0161786	atp6v1f	protein_coding	4	20049260	20063234	ATPase H+ transporting V1 subunit F [Source:ZFIN;Acc:ZDB-GENE-040718-259]
ENSDARG00000038056	423.527	1267.74	483.594	314.511	965.496	286.305	865.656	-0.534045	0.146227	13.2715	0.000269467	0.0165127	fgfbp2b	protein_coding	1	22685961	22691182	fibroblast growth factor binding protein 2b [Source:ZFIN;Acc:ZDB-GENE-070410-95]
ENSDARG00000043309	112.127	149.891	107.006	65.6314	93.2291	52.9923	134.274	-0.824243	0.226148	13.2189	0.000277138	0.0168054	obscna	protein_coding	8	18369177	18398787	obscurin, cytoskeletal calmodulin and titin-interacting RhoGEF a [Source:ZFIN;Acc:ZDB-GENE-040812-4]
ENSDARG00000096667	225.416	572.47	223.47	118.916	445.712	126.593	396.375	-0.700357	0.19149	13.2159	0.000277578	0.0168054	hemgn	protein_coding	1	26667872	26671210	hemogen [Source:ZFIN;Acc:ZDB-GENE-121214-307]
ENSDARG00000060081	74.3641	65.7217	86.3138	47.4365	25.5422	40.4802	78.4284	-1.03512	0.283732	13.2053	0.000279153	0.0168054	crb2b	protein_coding	8	2878756	2906214	crumbs family member 2b [Source:ZFIN;Acc:ZDB-GENE-060610-1]
ENSDARG00000021794	255.046	372.999	239.432	161.154	270.748	150.145	335.031	-0.607062	0.166699	13.1995	0.000280022	0.0168054	hmmr	protein_coding	14	28545198	28562971	hyaluronan-mediated motility receptor (RHAMM) [Source:ZFIN;Acc:ZDB-GENE-030131-731]
ENSDARG00000060682	1919.52	2134.22	1779.48	2506.99	2933.52	2436.91	3162.14	0.419804	0.115359	13.1994	0.000280045	0.0168054	agr1	protein_coding	9	45591239	45603009	anterior gradient 1 [Source:ZFIN;Acc:ZDB-GENE-030131-7249]
ENSDARG00000030604	233.55	71.4867	234.112	371.045	107.916	344.45	313.26	0.595332	0.163599	13.1984	0.000280182	0.0168054	phkg1a	protein_coding	15	5722525	5742531	phosphorylase kinase, gamma 1a (muscle) [Source:ZFIN;Acc:ZDB-GENE-061103-385]
ENSDARG00000058799	680.896	253.663	698.787	436.026	207.531	423.938	622.654	-0.570513	0.156408	13.1955	0.000280622	0.0168054	mybpha	protein_coding	23	6077503	6126003	myosin binding protein Ha [Source:ZFIN;Acc:ZDB-GENE-040426-1531]
ENSDARG00000063333	576.322	868.218	611.291	448.373	618.76	426.882	819.907	-0.468129	0.128791	13.1724	0.000284098	0.0169304	nup210	protein_coding	23	4483083	4557964	nucleoporin 210 [Source:ZFIN;Acc:ZDB-GENE-050208-132]
ENSDARG00000009949	426.432	371.27	361.218	628.371	532.555	559.363	663.592	0.556526	0.152997	13.1695	0.000284544	0.0169304	fndc4b	protein_coding	17	5846202	5928942	fibronectin type III domain containing 4b [Source:ZFIN;Acc:ZDB-GENE-120711-3]
ENSDARG00000105212	110.384	25.3663	105.823	42.238	18.5181	31.6482	77.1142	-1.24306	0.33762	13.1447	0.000288341	0.0170731	cfhl1	protein_coding	22	23693195	23706771	complement factor H like 1 [Source:ZFIN;Acc:ZDB-GENE-050208-342]
ENSDARG00000098837	56.935	23.0602	54.9807	220.937	32.5663	122.913	117.486	1.27904	0.345336	13.1417	0.000288793	0.0170731	tgm5l	protein_coding	6	2145564	2162446	transglutaminase 5, like [Source:ZFIN;Acc:ZDB-GENE-110411-176]
ENSDARG00000089361	274.799	35.7434	313.922	196.894	17.8796	121.441	221.409	-0.924481	0.254223	13.1309	0.000290472	0.0171174	wu:fb59d01	protein_coding	10	2587234	2595731	wu:fb59d01 [Source:ZFIN;Acc:ZDB-GENE-030131-1098]
ENSDARG00000103754	599.56	1112.08	592.964	380.142	847.363	259.809	877.329	-0.736092	0.201795	13.0979	0.000295624	0.0173655	aspm	protein_coding	22	23546926	23582605	abnormal spindle microtubule assembly [Source:ZFIN;Acc:ZDB-GENE-050208-620]
ENSDARG00000016704	240.521	53.0385	237.659	141.01	38.3133	111.873	189.646	-0.805934	0.221804	13.0821	0.000298137	0.0174576	pbld	protein_coding	13	22839821	22843805	phenazine biosynthesis like protein domain containing [Source:ZFIN;Acc:ZDB-GENE-050522-217]
ENSDARG00000038095	134.785	39.2024	88.6786	208.591	72.7953	203.137	171.804	0.87058	0.239923	13.0606	0.000301581	0.0176033	socs1a	protein_coding	3	26813058	26814953	suppressor of cytokine signaling 1a [Source:ZFIN;Acc:ZDB-GENE-040801-205]
ENSDARG00000097208	162.09	104.924	125.924	231.334	157.085	315.01	252.138	0.798031	0.219748	13.0453	0.000304051	0.0176916	alkbh3	protein_coding	25	30298377	30299662	alkB homolog 3, alpha-ketoglutarate-dependent dioxygenase [Source:ZFIN;Acc:ZDB-GENE-040801-254]
ENSDARG00000105527	15.1052	19.0247	36.6538	87.0753	35.7591	84.6404	63.8675	1.46262	0.398315	13.0268	0.000307063	0.0177812	SMIM36	protein_coding	12	32179211	32183255	si:ch73-256g18.2 [Source:ZFIN;Acc:ZDB-GENE-160728-114]
ENSDARG00000105411	2533.03	590.918	2127.7	1833.13	306.507	1618.47	2075.83	-0.610187	0.168117	13.0194	0.000308281	0.0177812	si:ch211-113d11.5	protein_coding	14	46221004	46228094	si:ch211-113d11.5 [Source:ZFIN;Acc:ZDB-GENE-030131-6391]
ENSDARG00000103235	1156.13	1053.85	989.062	803.822	672.399	800.772	1263.84	-0.507846	0.140382	13.0182	0.000308484	0.0177812	mfsd8	protein_coding	12	22628704	22645215	major facilitator superfamily domain containing 8 [Source:ZFIN;Acc:ZDB-GENE-060818-29]
ENSDARG00000024492	6214.63	5791	6315.69	4329.07	4883.03	4015.64	7283.78	-0.484794	0.13388	13.0086	0.000310064	0.0177941	col9a2	protein_coding	19	38422059	38467554	procollagen, type IX, alpha 2 [Source:ZFIN;Acc:ZDB-GENE-030131-9786]
ENSDARG00000035652	1344.94	368.387	1427.73	1095.59	246.482	939.141	1248.96	-0.499304	0.138185	13.0051	0.000310637	0.0177941	sat1a.1	protein_coding	5	4332220	4342866	spermidine/spermine N1-acetyltransferase 1a, duplicate 1 [Source:ZFIN;Acc:ZDB-GENE-050913-41]
ENSDARG00000057035	1063.76	101.465	1476.79	931.835	49.8073	761.764	1009.15	-0.716903	0.198022	12.9951	0.000312302	0.0178208	stoml3b	protein_coding	10	24641229	24648231	stomatin (EPB72)-like 3b [Source:ZFIN;Acc:ZDB-GENE-050417-366]
ENSDARG00000045360	384.021	470.429	357.67	519.203	656.435	530.659	673.087	0.481964	0.133504	12.9907	0.000313036	0.0178208	flj11011l	protein_coding	24	12989727	13016024	hypothetical protein FLJ11011-like (H. sapiens) [Source:ZFIN;Acc:ZDB-GENE-050113-1]
ENSDARG00000078828	89.4693	84.1698	78.0372	147.508	121.326	205.345	166.96	0.879641	0.242597	12.9541	0.000319216	0.0181168	npb	protein_coding	22	11535131	11537654	neuropeptide B [Source:ZFIN;Acc:ZDB-GENE-040107-40]
ENSDARG00000034808	394.478	460.052	371.859	567.289	590.025	588.803	685.162	0.501967	0.139358	12.9151	0.000325951	0.0183952	kcnip1b	protein_coding	10	22003750	22031921	Kv channel interacting protein 1 b [Source:ZFIN;Acc:ZDB-GENE-041212-57]
ENSDARG00000003216	3741.44	1841.36	3399.35	5921.77	2155.76	5667.96	5227.39	0.530601	0.146893	12.9106	0.000326727	0.0183952	anxa2a	protein_coding	25	34013093	34027440	annexin A2a [Source:ZFIN;Acc:ZDB-GENE-030131-4282]
ENSDARG00000114554	71.4592	17.8717	91.6346	44.1874	1.91567	22.0801	57.4619	-1.69506	0.465001	12.9084	0.000327115	0.0183952	cdx1a	protein_coding	14	3287740	3312722	caudal type homeobox 1a [Source:ZFIN;Acc:ZDB-GENE-050510-1]
ENSDARG00000060917	522.872	797.307	492.462	302.814	653.881	295.873	708.718	-0.611102	0.169204	12.8943	0.000329576	0.0184773	anln	protein_coding	19	35433155	35450857	anillin, actin binding protein [Source:ZFIN;Acc:ZDB-GENE-030131-4486]
ENSDARG00000018944	298.618	191.976	233.52	197.544	73.4339	124.385	258.487	-0.947894	0.261441	12.8763	0.000332764	0.0185632	hoga1	protein_coding	22	34710036	34732882	4-hydroxy-2-oxoglutarate aldolase 1 [Source:ZFIN;Acc:ZDB-GENE-040426-2242]
ENSDARG00000099390	214.959	173.528	216.967	131.263	123.88	96.4165	221.046	-0.787319	0.218241	12.8694	0.000334006	0.0185632	lama2	protein_coding	20	1903481	1979652	laminin, alpha 2 [Source:ZFIN;Acc:ZDB-GENE-060119-1]
ENSDARG00000041779	338.124	322.267	273.13	213.139	201.145	192.097	355.644	-0.634185	0.176349	12.8687	0.000334127	0.0185632	trdn	protein_coding	20	40150612	40231379	triadin [Source:ZFIN;Acc:ZDB-GENE-041014-193]
ENSDARG00000007366	203.339	62.8391	127.106	92.2738	32.5663	66.9763	135.149	-1.03331	0.28647	12.8597	0.00033574	0.0185968	AMDHD1	protein_coding	7	19389304	19401501	si:ch73-71d17.1 [Source:ZFIN;Acc:ZDB-GENE-160728-110]
ENSDARG00000092792	14.5242	17.8717	18.9181	48.7362	31.9278	54.4643	42.8474	1.35547	0.374765	12.8387	0.000339515	0.018715	rprm3	protein_coding	23	32128399	32129614	reprimo, TP53 dependent G2 arrest mediator homolog 3 [Source:ZFIN;Acc:ZDB-GENE-040718-123]
ENSDARG00000104629	633.838	292.865	616.612	434.077	181.35	490.914	610.539	-0.528532	0.147184	12.8366	0.000339904	0.018715	FP885542.2	polymorphic_pseudogene	12	20575640	20584439	monocarboxylate transporter 7-like [Source:NCBI gene;Acc:103911912]
ENSDARG00000070157	58.6779	75.5223	57.9367	30.5413	26.1808	33.1202	65.1237	-1.10486	0.306761	12.8197	0.000342985	0.018779	tgm2a	protein_coding	23	43255328	43272125	transglutaminase 2, C polypeptide A [Source:ZFIN;Acc:ZDB-GENE-040912-78]
ENSDARG00000055278	1995.05	1323.66	2413.24	743.389	1132.16	1153.32	2021.92	-0.902542	0.246896	12.8191	0.000343102	0.018779	cfb	protein_coding	21	27416284	27431397	complement factor B [Source:ZFIN;Acc:ZDB-GENE-980526-487]
ENSDARG00000028336	922.579	308.431	1022.76	743.389	212	609.411	879.86	-0.540384	0.151026	12.7485	0.000356293	0.0194432	dhdhl	protein_coding	18	970246	977075	dihydrodiol dehydrogenase (dimeric), like [Source:ZFIN;Acc:ZDB-GENE-040426-2180]
ENSDARG00000110729	165.576	147.009	168.489	292.417	183.265	361.378	303.131	0.743087	0.206554	12.7352	0.000358831	0.019524	PCP4 (1 of many)	protein_coding	15	6109861	6118668	Purkinje cell protein 4 [Source:HGNC Symbol;Acc:HGNC:8742]
ENSDARG00000071331	776.175	687.771	1054.68	684.256	288.627	618.243	947.284	-0.751043	0.208235	12.7184	0.000362071	0.0196424	ryr3	protein_coding	20	29268444	29420713	ryanodine receptor 3 [Source:ZFIN;Acc:ZDB-GENE-041001-165]
ENSDARG00000005518	76.688	14.9891	76.2636	31.841	8.93978	27.9681	54.6091	-1.21939	0.340624	12.7113	0.000363446	0.0196591	slc5a9	protein_coding	8	15254564	15268932	solute carrier family 5 (sodium/sugar cotransporter), member 9 [Source:ZFIN;Acc:ZDB-GENE-080513-3]
ENSDARG00000079933	273.637	174.681	244.162	143.609	129.627	160.449	259.917	-0.671208	0.187819	12.6751	0.000370567	0.0199333	si:dkey-5g14.1	protein_coding	10	26502334	26512993	si:dkey-5g14.1 [Source:ZFIN;Acc:ZDB-GENE-091204-361]
ENSDARG00000006427	10657.9	1802.16	18177.9	9712.14	1067.03	7399.04	11235.4	-0.76317	0.213157	12.6745	0.000370677	0.0199333	fabp2	protein_coding	1	25848231	25851575	fatty acid binding protein 2, intestinal [Source:ZFIN;Acc:ZDB-GENE-991019-5]
ENSDARG00000030417	223.673	111.266	223.47	148.808	72.1568	110.401	205.3	-0.746125	0.209309	12.6327	0.000379059	0.0203248	pkd1a	protein_coding	1	54282042	54425791	polycystic kidney disease 1a [Source:ZFIN;Acc:ZDB-GENE-100707-1]
ENSDARG00000008969	4793.58	3208.83	5164.05	3357.6	1759.22	4212.15	5183.44	-0.564582	0.158063	12.6165	0.000382362	0.0204425	fgb	protein_coding	1	10051763	10059496	fibrinogen beta chain [Source:ZFIN;Acc:ZDB-GENE-030131-9261]
ENSDARG00000005578	561.216	92.8174	514.336	358.698	54.9158	189.889	408.794	-0.916553	0.256373	12.6077	0.000384165	0.0204795	ugp2a	protein_coding	1	50997156	51015627	UDP-glucose pyrophosphorylase 2a [Source:ZFIN;Acc:ZDB-GENE-090311-46]
ENSDARG00000087178	116.194	2.30602	17.7357	10.397	0	10.3041	36.4269	-2.88734	0.792965	12.5705	0.000391879	0.0207808	scpp9	protein_coding	1	43969797	43973068	secretory calcium-binding phosphoprotein 9 [Source:ZFIN;Acc:ZDB-GENE-090424-3]
ENSDARG00000089382	14.5242	25.9428	48.4776	72.7793	98.3375	88.3204	80.1484	1.53374	0.424452	12.5696	0.00039207	0.0207808	zgc:158463	protein_coding	5	824709	825920	zgc:158463 [Source:ZFIN;Acc:ZDB-GENE-070410-9]
ENSDARG00000001558	610.018	785.201	622.524	341.153	653.242	394.498	787.1	-0.59492	0.167038	12.5369	0.000399002	0.0210876	kifc1	protein_coding	19	6990970	7000603	kinesin family member C1 [Source:ZFIN;Acc:ZDB-GENE-000208-21]
ENSDARG00000013719	134.785	170.069	140.112	85.1258	113.024	64.7683	163.596	-0.784772	0.221131	12.511	0.000404556	0.0212408	gtse1	protein_coding	25	19594160	19608460	G-2 and S-phase expressed 1 [Source:ZFIN;Acc:ZDB-GENE-050522-493]
ENSDARG00000058332	124.327	16.7187	120.603	74.079	4.46989	36.8002	86.978	-1.31094	0.368895	12.5082	0.000405169	0.0212408	KRT18 (1 of many)	protein_coding	23	10352921	10355552	si:ch211-133j6.3 [Source:ZFIN;Acc:ZDB-GENE-090312-205]
ENSDARG00000092033	115.613	84.7463	143.659	202.093	128.35	245.825	211.615	0.715467	0.201659	12.5074	0.000405354	0.0212408	si:dkey-239h2.3	protein_coding	9	18908721	18911698	si:dkey-239h2.3 [Source:ZFIN;Acc:ZDB-GENE-081104-383]
ENSDARG00000075821	421.203	534.997	428.022	295.666	399.736	303.233	550.275	-0.487357	0.137654	12.4964	0.000407734	0.021305	plxnb1a	protein_coding	23	9938236	10137322	plexin b1a [Source:ZFIN;Acc:ZDB-GENE-050302-63]
ENSDARG00000011573	183.586	19.0247	297.369	141.01	7.02411	64.7683	164.245	-1.28087	0.360189	12.4585	0.000416105	0.021681	abcb11a	protein_coding	9	48755638	48817119	ATP-binding cassette, sub-family B (MDR/TAP), member 11a [Source:ZFIN;Acc:ZDB-GENE-050517-13]
ENSDARG00000052688	156.862	122.219	201.596	356.749	217.747	247.297	299.934	0.769833	0.217328	12.4414	0.000419913	0.0218177	paqr5b	protein_coding	7	33457148	33475194	progestin and adipoQ receptor family member Vb [Source:ZFIN;Acc:ZDB-GENE-040801-92]
ENSDARG00000101645	230.064	18.4482	342.299	183.898	4.46989	84.6404	199.039	-1.29528	0.364447	12.4298	0.000422539	0.0218925	myrfl	protein_coding	4	72797711	72850636	myelin regulatory factor like [Source:ZFIN;Acc:ZDB-GENE-180312-1]
ENSDARG00000042993	26191.3	156.81	35920.2	22828	53.0001	21734.9	24577.6	-0.804164	0.224994	12.4143	0.000426062	0.0220132	prss1	protein_coding	16	25080764	25085327	serine protease 1 [Source:ZFIN;Acc:ZDB-GENE-010131-7]
ENSDARG00000036295	547.273	1219.89	503.694	770.681	1499.97	875.844	1250.75	0.515713	0.146235	12.3508	0.000440788	0.0227104	golga7ba	protein_coding	1	54908895	54931913	golgin A7 family, member Ba [Source:ZFIN;Acc:ZDB-GENE-050417-14]
ENSDARG00000017744	881.912	1127.07	773.277	528.95	929.098	493.122	1094.12	-0.566691	0.160519	12.3386	0.00044369	0.0227946	smc2	protein_coding	1	19535120	19561801	structural maintenance of chromosomes 2 [Source:ZFIN;Acc:ZDB-GENE-030131-105]
ENSDARG00000042845	40.6679	36.3199	49.66	131.263	42.7832	191.361	112.793	1.32152	0.362987	12.3324	0.000445175	0.0227946	oxt	protein_coding	5	72087619	72093253	oxytocin [Source:ZFIN;Acc:ZDB-GENE-030407-1]
ENSDARG00000054786	71.4592	3.45903	102.276	40.2886	0.638556	22.0801	55.3673	-1.56598	0.444251	12.3284	0.00044613	0.0227946	faah2b	protein_coding	7	24508123	24520866	fatty acid amide hydrolase 2b [Source:ZFIN;Acc:ZDB-GENE-061027-358]
ENSDARG00000100498	94.698	29.4018	129.471	67.5808	10.8554	41.9522	86.2047	-1.14609	0.3258	12.2728	0.000459608	0.0234184	CABZ01079251.1	protein_coding	3	13482542	13489945	myeloid-associated differentiation marker-like [Source:NCBI gene;Acc:100536607]
ENSDARG00000079327	351.487	519.432	305.646	199.493	406.76	155.297	448.314	-0.715395	0.202788	12.2671	0.000461015	0.0234212	hmcn2	protein_coding	8	32613916	32785627	hemicentin 2 [Source:ZFIN;Acc:ZDB-GENE-030131-9765]
ENSDARG00000101592	226.578	205.813	225.835	122.815	153.253	75.0724	233.336	-0.942635	0.265718	12.2623	0.000462201	0.0234212	prp	protein_coding	KN150214.1	31556	144310	persistent plexus [Source:ZFIN;Acc:ZDB-GENE-090826-1]
ENSDARG00000076710	89.4693	81.8638	81.5843	145.559	201.145	120.705	166.185	0.849636	0.240826	12.2258	0.000471325	0.0237975	si:dkey-42l23.7	protein_coding	15	37731055	37733238	si:dkey-42l23.7 [Source:ZFIN;Acc:ZDB-GENE-131121-326]
ENSDARG00000097118	8527.47	6313.89	6159.02	12444	8188.2	11819.5	12311.1	0.594918	0.169345	12.2223	0.000472209	0.0237975	CU693494.2	lincRNA	2	342478	344595
ENSDARG00000071026	1371.67	1719.72	1230.27	1725.91	2285.39	1823.82	2342.86	0.422702	0.120792	12.2069	0.000476122	0.0238735	mllt11	protein_coding	19	7445644	7450796	MLLT11, transcription factor 7 cofactor [Source:ZFIN;Acc:ZDB-GENE-030131-3007]
ENSDARG00000019772	96.4409	8.64759	56.7543	34.4402	2.55422	20.6081	50.7104	-1.54095	0.439373	12.2062	0.000476305	0.0238735	si:ch1073-280e3.1	protein_coding	15	478524	496549	si:ch1073-280e3.1 [Source:ZFIN;Acc:ZDB-GENE-110411-261]
ENSDARG00000097504	64.4876	121.643	80.9931	40.2886	42.1447	46.3682	91.4286	-1.02634	0.29115	12.1914	0.000480109	0.0239395	CR626907.3	unprocessed_pseudogene	15	21180094	21198286
ENSDARG00000068114	114.451	159.692	121.785	42.8878	100.892	72.1284	141.366	-0.923292	0.26275	12.191	0.000480217	0.0239395	f11r.2	protein_coding	5	29820266	29825846	F11 receptor, tandem duplicate 2 [Source:ZFIN;Acc:ZDB-GENE-060531-67]
ENSDARG00000069476	3229.61	2226.47	3427.13	4081.49	3153.19	5063.7	4875.51	0.459958	0.131575	12.1698	0.000485691	0.0241471	spint2	protein_coding	15	20239141	20250516	serine peptidase inhibitor, Kunitz type, 2 [Source:ZFIN;Acc:ZDB-GENE-061013-323]
ENSDARG00000055009	1012.05	733.315	866.686	549.094	581.086	346.658	945.097	-0.835447	0.236463	12.1553	0.000489491	0.0242706	col4a1	protein_coding	9	8634229	8670158	collagen, type IV, alpha 1 [Source:ZFIN;Acc:ZDB-GENE-081105-114]
ENSDARG00000102076	116.194	13.8361	140.703	207.941	21.0723	312.802	186.185	0.912628	0.260529	12.1309	0.000495928	0.0245045	zgc:158852	protein_coding	14	15155684	15156724	zgc:158852 [Source:ZFIN;Acc:ZDB-GENE-070112-972]
ENSDARG00000110698	758.165	586.883	950.043	660.212	268.832	597.635	880.847	-0.67561	0.192297	12.1274	0.000496865	0.0245045	CABZ01061524.1	protein_coding	13	6960782	7031033
ENSDARG00000010948	748.289	1238.33	693.467	424.329	1068.94	412.162	1060.57	-0.602728	0.172017	12.0974	0.000504925	0.0248356	kif11	protein_coding	17	19481049	19497006	kinesin family member 11 [Source:ZFIN;Acc:ZDB-GENE-020426-1]
ENSDARG00000089920	253.303	115.301	289.092	183.898	75.9881	172.225	251.177	-0.61708	0.177234	12.0863	0.000507927	0.0249168	mlip	protein_coding	13	2150518	2215213	muscular LMNA-interacting protein [Source:ZFIN;Acc:ZDB-GENE-041111-277]
ENSDARG00000098650	335.219	415.661	279.633	171.551	327.579	120.705	381.796	-0.83468	0.23749	12.0656	0.000513597	0.0251281	iqgap3	protein_coding	16	55208398	55259199	IQ motif containing GTPase activating protein 3 [Source:ZFIN;Acc:ZDB-GENE-160226-1]
ENSDARG00000029764	508.929	524.62	548.625	331.406	419.531	363.586	622.508	-0.522761	0.150163	12.0464	0.000518924	0.0253216	mef2ca	protein_coding	10	43544814	43655449	myocyte enhancer factor 2ca [Source:ZFIN;Acc:ZDB-GENE-980526-253]
ENSDARG00000079752	2148.42	1836.75	1873.48	1231.4	1587.45	1113.57	2261.94	-0.601253	0.172108	12.0157	0.000527535	0.0256016	col6a4a	protein_coding	16	36650984	36719705	collagen, type VI, alpha 4a [Source:ZFIN;Acc:ZDB-GENE-041111-303]
ENSDARG00000086159	98.1838	21.9072	74.49	38.3391	12.7711	35.3282	64.872	-1.1232	0.32267	12.0142	0.000527959	0.0256016	si:ch73-206d17.1	protein_coding	23	26491931	26502521	si:ch73-206d17.1 [Source:ZFIN;Acc:ZDB-GENE-090313-143]
ENSDARG00000076972	131.88	36.8964	160.804	93.5734	17.8796	66.2403	116.922	-0.927604	0.267036	12.0112	0.000528826	0.0256016	plvapa	protein_coding	2	24365452	24369087	plasmalemma vesicle associated protein a [Source:ZFIN;Acc:ZDB-GENE-070912-432]
ENSDARG00000060350	15695.5	117.031	22111.7	14039.9	50.4459	13062.6	14964.1	-0.69236	0.198516	12.0016	0.00053154	0.0256656	apoda.2	protein_coding	2	37207461	37215989	apolipoprotein Da, duplicate 2 [Source:ZFIN;Acc:ZDB-GENE-070912-551]
ENSDARG00000069478	232.388	49.003	209.282	136.461	33.8434	105.985	176.878	-0.786619	0.226634	11.9631	0.000542632	0.0261328	slc13a3	protein_coding	8	28667021	28695383	solute carrier family 13 (sodium-dependent dicarboxylate transporter), member 3 [Source:ZFIN;Acc:ZDB-GENE-040426-2486]
ENSDARG00000058471	613.504	995.049	568.725	384.041	813.52	377.57	867.554	-0.52861	0.152481	11.929	0.000552674	0.0265471	plk1	protein_coding	1	9153141	9161843	polo-like kinase 1 (Drosophila) [Source:ZFIN;Acc:ZDB-GENE-021115-7]
ENSDARG00000003181	103.994	137.208	91.6346	49.386	95.1448	47.8402	121.446	-0.848731	0.245369	11.8527	0.000575774	0.0275848	sult1st4	protein_coding	8	53171002	53179683	sulfotransferase family 1, cytosolic sulfotransferase 4 [Source:ZFIN;Acc:ZDB-GENE-040426-2054]
ENSDARG00000017314	24038.8	47.85	28591.2	20735.6	24.2651	15236	20407.8	-0.653069	0.189263	11.8469	0.000577565	0.0275989	CELA1 (1 of many)	protein_coding	22	7439186	7447391	zgc:92041 [Source:ZFIN;Acc:ZDB-GENE-040808-55]
ENSDARG00000104829	459.547	32.2843	321.608	280.07	7.02411	128.801	283.728	-1.24957	0.358918	11.783	0.000597754	0.0284898	zgc:112146	protein_coding	3	49074008	49079318	zgc:112146 [Source:ZFIN;Acc:ZDB-GENE-050417-237]
ENSDARG00000098263	4.64776	17.8717	25.4212	61.0826	40.229	92.7365	55.4751	1.95497	0.54892	11.7634	0.000604071	0.0287167	CU929294.1	processed_transcript	1	44983825	44997770	transmembrane protein 132A [Source:NCBI gene;Acc:100002045]
ENSDARG00000093068	547.854	556.905	633.756	404.835	134.097	429.826	624.142	-1.01292	0.285423	11.7566	0.000606268	0.0287213	c3b.1	protein_coding	22	26180184	26236275	complement component c3b, tandem duplicate 1 [Source:ZFIN;Acc:ZDB-GENE-030131-2211]
ENSDARG00000075754	213.797	286.523	226.426	136.461	219.663	125.857	279.301	-0.631596	0.183623	11.748	0.00060908	0.0287213	mri1	protein_coding	1	55191150	55210619	methylthioribose-1-phosphate isomerase 1 [Source:ZFIN;Acc:ZDB-GENE-080204-109]
ENSDARG00000032623	564.702	464.664	539.166	896.095	537.025	1063.53	935.163	0.610985	0.176935	11.747	0.000609423	0.0287213	rcan3	protein_coding	17	26879725	26926577	regulator of calcineurin 3 [Source:ZFIN;Acc:ZDB-GENE-040718-445]
ENSDARG00000056203	209.149	66.2982	204.552	150.757	28.0964	117.025	178.838	-0.807514	0.234658	11.744	0.000610396	0.0287213	si:ch211-201h21.5	protein_coding	6	29305190	29312330	si:ch211-201h21.5 [Source:ZFIN;Acc:ZDB-GENE-030131-9599]
ENSDARG00000052470	1434.99	1183.57	1163.46	859.056	921.436	632.963	1431.62	-0.665358	0.192984	11.7291	0.000615302	0.0288785	igfbp2a	protein_coding	6	20921542	20952187	insulin-like growth factor binding protein 2a [Source:ZFIN;Acc:ZDB-GENE-000125-12]
ENSDARG00000076862	176.615	194.282	118.829	64.9815	140.482	70.6563	177.165	-0.909459	0.263249	11.701	0.000624662	0.0292147	fam198a	protein_coding	16	8188188	8251985	family with sequence similarity 198, member A [Source:ZFIN;Acc:ZDB-GENE-121130-2]
ENSDARG00000035602	11.0384	1590.58	8.27667	7.79778	778.399	4.41602	557.337	-0.915921	0.267413	11.6981	0.000625634	0.0292147	dao.1	protein_coding	5	20188438	20195350	D-amino-acid oxidase, tandem duplicate 1 [Source:ZFIN;Acc:ZDB-GENE-050913-127]
ENSDARG00000028259	274.218	194.282	185.043	389.239	347.374	339.298	398.67	0.710168	0.206807	11.6913	0.000627922	0.0292285	aldh3a2a	protein_coding	15	20830146	20839910	aldehyde dehydrogenase 3 family, member A2a [Source:ZFIN;Acc:ZDB-GENE-040718-74]
ENSDARG00000103347	38.344	115.878	27.1948	6.49815	58.1086	15.4561	60.5799	-1.36703	0.396759	11.6878	0.000629098	0.0292285	cyp2aa3	protein_coding	23	42482137	42493876	cytochrome P450, family 2, subfamily AA, polypeptide 3 [Source:ZFIN;Acc:ZDB-GENE-031030-8]
ENSDARG00000052094	466.518	751.187	490.097	341.803	558.736	361.378	686.012	-0.450198	0.131605	11.6709	0.000634839	0.029368	notch1b	protein_coding	5	65679595	65782785	notch 1b [Source:ZFIN;Acc:ZDB-GENE-990415-183]
ENSDARG00000038025	372.401	78.9813	453.443	603.029	111.109	1063.53	614.685	0.839171	0.243528	11.6678	0.000635898	0.029368	cbx7a	protein_coding	3	24986145	24994617	chromobox homolog 7a [Source:ZFIN;Acc:ZDB-GENE-050417-400]
ENSDARG00000112419	367.754	27.0958	482.412	218.988	15.9639	72.8644	273.403	-1.33214	0.382827	11.6622	0.000637817	0.029368	si:ch211-62a1.3	protein_coding	13	45709380	45774815	si:ch211-62a1.3 [Source:ZFIN;Acc:ZDB-GENE-061207-41]
ENSDARG00000041361	350.906	444.486	293.231	199.493	346.736	161.921	415.481	-0.681932	0.198559	11.6535	0.000640809	0.029368	ttk	protein_coding	16	5110455	5143176	ttk protein kinase [Source:ZFIN;Acc:ZDB-GENE-030123-1]
ENSDARG00000020944	1062.59	323.42	1211.35	941.583	139.205	562.307	977.292	-0.803771	0.233271	11.6529	0.000641032	0.029368	ezra	protein_coding	17	45413324	45452116	ezrin a [Source:ZFIN;Acc:ZDB-GENE-050522-18]
ENSDARG00000061862	895.274	1166.85	888.56	732.342	754.134	600.579	1163.38	-0.501649	0.146625	11.6475	0.000642889	0.029368	myo18ab	protein_coding	15	23947932	24120921	myosin XVIIIAb [Source:ZFIN;Acc:ZDB-GENE-080423-1]
ENSDARG00000007370	307.914	603.601	209.873	189.096	314.169	135.425	407.27	-0.777248	0.226595	11.6422	0.000644706	0.029368	dysf	protein_coding	7	25558275	25697285	dysferlin, limb girdle muscular dystrophy 2B (autosomal recessive) [Source:ZFIN;Acc:ZDB-GENE-070501-1]
ENSDARG00000038154	307.914	291.712	288.501	468.517	388.88	423.202	499.78	0.513542	0.150217	11.6419	0.000644837	0.029368	isca2	protein_coding	17	43032529	43036291	iron-sulfur cluster assembly 2 [Source:ZFIN;Acc:ZDB-GENE-131121-486]
ENSDARG00000028533	2670.14	3477.48	2653.26	2146.99	2586.15	1810.57	3544.05	-0.43889	0.128446	11.634	0.000647583	0.0294204	macf1a	protein_coding	19	35039902	35340027	microtubule-actin crosslinking factor 1a [Source:ZFIN;Acc:ZDB-GENE-030131-3606]
ENSDARG00000094660	47.0585	70.9102	56.7543	97.4723	109.832	98.6245	110.756	0.807494	0.236345	11.6049	0.000657778	0.0297951	si:ch211-218d20.15	protein_coding	9	34425728	34429575	si:ch211-218d20.15 [Source:ZFIN;Acc:ZDB-GENE-070912-193]
ENSDARG00000031678	6674.76	4414.88	6156.07	4290.73	3782.16	3618.19	6680.31	-0.55194	0.161051	11.6013	0.000659063	0.0297951	col5a2a	protein_coding	9	42653188	42696408	collagen, type V, alpha 2a [Source:ZFIN;Acc:ZDB-GENE-030616-13]
ENSDARG00000052222	8.71454	11.5301	10.6414	44.8373	17.8796	42.6882	31.2904	1.66824	0.477571	11.5907	0.000662827	0.0298592	zgc:114118	protein_coding	3	50175166	50177658	zgc:114118 [Source:ZFIN;Acc:ZDB-GENE-050913-57]
ENSDARG00000111102	407.841	361.469	402.01	577.036	485.302	916.324	724.385	0.716994	0.209198	11.5882	0.000663718	0.0298592	camk2n2	protein_coding	24	25692802	25695056	calcium/calmodulin-dependent protein kinase II inhibitor 2 [Source:ZFIN;Acc:ZDB-GENE-040718-389]
ENSDARG00000009782	657.657	100.889	596.511	434.726	53.0001	191.361	469.403	-0.988894	0.28837	11.5767	0.000667823	0.0299708	myh11a	protein_coding	6	8499865	8580858	myosin, heavy chain 11a, smooth muscle [Source:ZFIN;Acc:ZDB-GENE-050531-1]
ENSDARG00000005525	302.104	171.799	258.942	186.497	121.964	146.465	274.198	-0.680036	0.199341	11.5566	0.000675103	0.0302008	acy3.2	protein_coding	1	52489962	52498146	aspartoacylase (aminocyclase) 3, tandem duplicate 2 [Source:ZFIN;Acc:ZDB-GENE-040718-37]
ENSDARG00000092521	13.9433	5.18855	24.83	41.5882	14.0482	77.2804	40.4911	1.55428	0.453417	11.5535	0.000676223	0.0302008	jac1	protein_coding	7	8415494	8417315	jacalin 1 [Source:ZFIN;Acc:ZDB-GENE-030131-8429]
ENSDARG00000077029	417.717	501.56	305.646	211.84	386.965	178.113	463.015	-0.727174	0.212486	11.5387	0.000681616	0.0303681	bub1	protein_coding	20	2610550	2641246	BUB1 mitotic checkpoint serine/threonine kinase [Source:ZFIN;Acc:ZDB-GENE-081104-75]
ENSDARG00000058053	349.744	226.567	329.293	248.879	77.2652	239.201	339.126	-0.828068	0.240205	11.5162	0.000689925	0.0306643	serping1	protein_coding	8	13960655	13972626	serpin peptidase inhibitor, clade G (C1 inhibitor), member 1 [Source:ZFIN;Acc:ZDB-GENE-030131-1262]
ENSDARG00000101621	72.0402	1.15301	99.32	36.3897	0	31.6482	55.4102	-1.4069	0.412706	11.5017	0.000695332	0.0308303	CABZ01040054.1	protein_coding	KN150636.1	2551	13087	CD59B glycoprotein-like [Source:NCBI gene;Acc:100535643]
ENSDARG00000079227	617.571	567.282	601.241	815.518	937.399	782.372	996.452	0.490258	0.144122	11.4913	0.000699228	0.0309287	plekhs1	protein_coding	12	30517386	30523229	pleckstrin homology domain containing, family S member 1 [Source:ZFIN;Acc:ZDB-GENE-080204-50]
ENSDARG00000101135	1025.99	575.929	794.56	1762.3	635.363	2100.55	1584.17	0.761983	0.221302	11.4826	0.000702523	0.0310001	si:dkey-85k7.7	protein_coding	7	21859337	21874346	si:dkey-85k7.7 [Source:ZFIN;Acc:ZDB-GENE-040128-7]
ENSDARG00000102624	482.205	770.212	484.776	322.958	618.76	337.09	696.984	-0.481907	0.142003	11.4628	0.000710043	0.0312571	kif22	protein_coding	12	5048044	5071836	kinesin family member 22 [Source:ZFIN;Acc:ZDB-GENE-080204-34]
ENSDARG00000080337	2828.74	1726.06	3171.74	4459.68	2338.39	3804.4	4219.65	0.442841	0.130672	11.4429	0.000717682	0.0315182	NC_002333.4	Mt_rRNA	MT	2043	3725
ENSDARG00000077419	264.922	268.652	279.633	389.239	349.29	432.77	457.09	0.509905	0.150511	11.4294	0.000722914	0.0316374	nectin4a	protein_coding	7	18657008	18700364	nectin cell adhesion molecule 4a [Source:ZFIN;Acc:ZDB-GENE-160728-55]
ENSDARG00000016404	690.773	858.417	673.957	530.899	635.363	475.458	892.557	-0.448991	0.13263	11.427	0.000723828	0.0316374	ptch1	protein_coding	8	29962635	30068277	patched 1 [Source:ZFIN;Acc:ZDB-GENE-980526-196]
ENSDARG00000027992	236.455	325.726	216.376	173.501	147.506	87.5844	274.448	-0.91994	0.27017	11.42	0.000726578	0.0316826	hao2	protein_coding	9	21146862	21164617	hydroxyacid oxidase 2 (long chain) [Source:ZFIN;Acc:ZDB-GENE-040426-1239]
ENSDARG00000057741	123.166	25.9428	176.175	96.1727	5.747	69.1843	114.321	-1.16086	0.340878	11.3941	0.000736769	0.0320512	nr1h4	protein_coding	18	15644559	15666942	nuclear receptor subfamily 1, group H, member 4 [Source:ZFIN;Acc:ZDB-GENE-040718-313]
ENSDARG00000076830	1016.12	1888.06	1125.63	470.466	1863.3	384.194	1562.01	-0.902897	0.259741	11.388	0.000739197	0.0320812	si:dkey-65b12.6	protein_coding	5	41826958	41845116	si:dkey-65b12.6 [Source:ZFIN;Acc:ZDB-GENE-060526-329]
ENSDARG00000078541	327.086	52.462	575.82	212.49	40.8676	188.417	321.717	-0.945533	0.276788	11.3661	0.000747974	0.0323858	cers3a	protein_coding	7	9904627	9961727	ceramide synthase 3a [Source:ZFIN;Acc:ZDB-GENE-130320-1]
ENSDARG00000030078	159.767	84.7463	135.974	231.334	118.133	268.641	229.665	0.65658	0.194295	11.3491	0.000754856	0.0326073	glipr1b	protein_coding	18	7345417	7355225	GLI pathogenesis-related 1b [Source:ZFIN;Acc:ZDB-GENE-040426-1459]
ENSDARG00000031325	90.0503	132.02	79.8107	31.841	91.952	43.4242	108.497	-0.954257	0.281041	11.3405	0.000758332	0.0326809	tmed1a	protein_coding	3	47222096	47235997	transmembrane p24 trafficking protein 1a [Source:ZFIN;Acc:ZDB-GENE-040801-229]
ENSDARG00000102506	543.787	366.081	394.324	339.853	170.494	150.881	454.286	-0.999794	0.294432	11.3283	0.000763343	0.0328202	lrp2a	protein_coding	9	48415043	48672254	low density lipoprotein receptor-related protein 2a [Source:ZFIN;Acc:ZDB-GENE-050119-2]
ENSDARG00000075549	440.956	629.544	379.544	266.424	498.073	261.281	572.327	-0.546173	0.161829	11.317	0.000768001	0.0329437	cdh5	protein_coding	7	44445595	44471544	cadherin 5 [Source:ZFIN;Acc:ZDB-GENE-040816-1]
ENSDARG00000078654	659.4	936.822	568.725	365.846	789.255	379.778	855.417	-0.571827	0.169078	11.3103	0.000770779	0.0329583	tpx2	protein_coding	23	32028574	32039790	TPX2, microtubule-associated, homolog (Xenopus laevis) [Source:ZFIN;Acc:ZDB-GENE-030131-9652]
ENSDARG00000069904	213.797	202.354	196.275	124.115	155.169	103.777	230.01	-0.70044	0.207254	11.3076	0.000771917	0.0329583	CABZ01071903.1	protein_coding	23	46048218	46126444	collagen type XXIV alpha 1 chain [Source:NCBI gene;Acc:101883924]
ENSDARG00000043448	774.432	770.212	778.598	1281.44	877.375	1246.05	1319.07	0.519972	0.153912	11.293	0.000778003	0.0331415	itm2ca	protein_coding	15	40008370	40028883	integral membrane protein 2Ca [Source:ZFIN;Acc:ZDB-GENE-040718-284]
ENSDARG00000063914	10104.2	7660.61	8754.94	12062.5	10338.9	13293	14333.3	0.415838	0.123622	11.2764	0.000784993	0.0333045	mt-nd3	protein_coding	MT	10590	10940	NADH dehydrogenase 3, mitochondrial [Source:ZFIN;Acc:ZDB-GENE-011205-9]
ENSDARG00000025301	836.596	1256.78	819.982	639.418	844.809	669.763	1170.19	-0.430886	0.128116	11.2666	0.000789148	0.0333045	gfap	protein_coding	3	31792441	31804481	glial fibrillary acidic protein [Source:ZFIN;Acc:ZDB-GENE-990914-3]
ENSDARG00000044183	280.027	341.291	254.803	400.286	454.013	387.138	488.325	0.496339	0.147663	11.2593	0.000792263	0.0333045	prkab1a	protein_coding	10	17936441	17946163	protein kinase, AMP-activated, beta 1 non-catalytic subunit, a [Source:ZFIN;Acc:ZDB-GENE-040718-377]
ENSDARG00000114226	159.186	168.34	164.351	267.724	214.555	266.433	285.735	0.587396	0.17452	11.2574	0.000793068	0.0333045	CABZ01102109.1	protein_coding	17	741424	751083
ENSDARG00000023814	629.771	668.17	710.02	343.752	453.374	517.411	766.596	-0.625354	0.185743	11.2552	0.000793992	0.0333045	dyrk1ab	protein_coding	15	19884242	19896816	dual-specificity tyrosine-(Y)-phosphorylation regulated kinase 1A, b [Source:ZFIN;Acc:ZDB-GENE-030131-5677]
ENSDARG00000061248	202.177	288.829	225.835	151.407	199.229	127.329	276.011	-0.599902	0.178516	11.2527	0.000795073	0.0333045	xylt1	protein_coding	3	26418451	26524934	xylosyltransferase I [Source:ZFIN;Acc:ZDB-GENE-111017-2]
ENSDARG00000076919	203.339	265.769	242.388	162.454	166.024	138.369	272.052	-0.614953	0.18297	11.2511	0.000795738	0.0333045	igdcc4	protein_coding	7	31625662	31759602	immunoglobulin superfamily, DCC subclass, member 4 [Source:ZFIN;Acc:ZDB-GENE-080327-32]
ENSDARG00000103277	3800.7	318.231	3302.39	2773.41	187.735	2770.32	3027.42	-0.492352	0.146324	11.2499	0.000796274	0.0333045	cyp24a1	protein_coding	6	55852274	55864687	cytochrome P450, family 24, subfamily A, polypeptide 1 [Source:ZFIN;Acc:ZDB-GENE-060825-1]
ENSDARG00000101979	256.208	32.8608	418.563	235.883	9.57833	136.161	250.805	-1.09078	0.322613	11.2333	0.000803447	0.0335285	eps8l3a	protein_coding	22	1186866	1203405	EPS8-like 3a [Source:ZFIN;Acc:ZDB-GENE-091204-460]
ENSDARG00000053449	289.323	198.318	238.841	370.395	288.627	586.595	453.485	0.738489	0.219188	11.227	0.000806147	0.0335652	pyya	protein_coding	3	33340939	33344780	peptide YYa [Source:ZFIN;Acc:ZDB-GENE-980526-71]
ENSDARG00000042656	7.5526	7.49457	11.2326	39.6387	11.494	50.0482	29.2047	1.75458	0.50993	11.2064	0.000815162	1	nrn1b	protein_coding	2	20991985	20994126	neuritin 1b [Source:ZFIN;Acc:ZDB-GENE-041010-98]
ENSDARG00000075354	243.426	349.362	242.388	159.855	253.507	105.249	313.041	-0.741314	0.220202	11.2062	0.000815254	0.0337968	espl1	protein_coding	6	39668850	39700965	extra spindle pole bodies like 1, separase [Source:ZFIN;Acc:ZDB-GENE-030131-5188]
ENSDARG00000025428	432.822	170.069	526.16	835.663	293.097	602.787	658.111	0.638759	0.190118	11.2059	0.000815375	0.0337968	socs3a	protein_coding	3	57423137	57425961	suppressor of cytokine signaling 3a [Source:ZFIN;Acc:ZDB-GENE-030131-7349]
ENSDARG00000003081	1855.62	1359.98	2066.21	1527.07	667.291	1563.27	2083.18	-0.580463	0.172054	11.1923	0.000821355	0.0339651	mybphb	protein_coding	6	55032439	55082533	myosin binding protein Hb [Source:ZFIN;Acc:ZDB-GENE-030131-9794]
ENSDARG00000058459	291.066	335.526	327.52	177.4	277.772	179.585	366.999	-0.627437	0.186494	11.1884	0.000823116	0.0339651	plekhg2	protein_coding	15	20281305	20352045	pleckstrin homology domain containing, family G (with RhoGef domain) member 2 [Source:ZFIN;Acc:ZDB-GENE-090819-1]
ENSDARG00000018600	755.26	400.671	922.849	540.646	319.916	570.403	808.923	-0.519321	0.154817	11.1823	0.0008258	0.0339705	retsat	protein_coding	3	39181387	39190317	retinol saturase (all-trans-retinol 13,14-reductase) [Source:ZFIN;Acc:ZDB-GENE-050320-11]
ENSDARG00000040568	160.929	87.0524	152.527	115.667	37.0362	80.2244	146.137	-0.856878	0.254922	11.1798	0.000826932	0.0339705	pdzd3a	protein_coding	15	23452862	23467750	PDZ domain containing 3a [Source:ZFIN;Acc:ZDB-GENE-080430-1]
ENSDARG00000070826	461.29	388.565	444.575	597.83	530.001	644.739	706.587	0.440529	0.131616	11.1716	0.000830567	0.034044	bpgm	protein_coding	25	20116407	20127087	2,3-bisphosphoglycerate mutase [Source:ZFIN;Acc:ZDB-GENE-040718-375]
ENSDARG00000034229	221.349	125.102	219.923	358.698	170.494	318.69	325.475	0.552784	0.165249	11.1467	0.000841805	0.0342938	kcnip3a	processed_transcript	8	42764234	42907824	Kv channel interacting protein 3a, calsenilin [Source:ZFIN;Acc:ZDB-GENE-040426-1791]
ENSDARG00000004296	2836.87	1497.19	2384.86	1916.31	920.158	2124.84	2692.51	-0.492613	0.147057	11.1456	0.000842303	0.0342938	ambp	protein_coding	10	10801564	10824286	alpha-1-microglobulin/bikunin precursor [Source:ZFIN;Acc:ZDB-GENE-040426-1608]
ENSDARG00000059053	927.227	593.224	628.436	549.744	295.013	548.323	817.4	-0.682216	0.203003	11.1441	0.000842987	0.0342938	slc13a4	protein_coding	4	4803698	4832149	solute carrier family 13 (sodium/sulfate symporter), member 4 [Source:ZFIN;Acc:ZDB-GENE-070424-71]
ENSDARG00000043442	667.534	532.115	598.285	1015.66	612.375	1132.71	1049.06	0.565324	0.168309	11.1417	0.000844099	0.0342938	zgc:153665	protein_coding	11	30626768	30636163	zgc:153665 [Source:ZFIN;Acc:ZDB-GENE-061027-365]
ENSDARG00000077139	1751.62	1283.3	1558.38	1061.8	1109.81	917.06	1774.06	-0.576877	0.171694	11.1342	0.000847491	0.034356	col6a3	protein_coding	9	23914317	23990416	collagen, type VI, alpha 3 [Source:ZFIN;Acc:ZDB-GENE-070501-8]
ENSDARG00000112909	461.29	604.178	493.644	376.893	414.423	320.898	616.844	-0.494075	0.147986	11.1095	0.00085887	0.0347409	ZNF462	protein_coding	21	349091	370877	zinc finger protein 462 [Source:HGNC Symbol;Acc:HGNC:21684]
ENSDARG00000090228	7276.64	761.564	7302.98	5800.25	579.808	4699.38	6083.78	-0.459462	0.137604	11.103	0.000861876	0.0347862	gsta.1	protein_coding	13	844143	852506	glutathione S-transferase, alpha tandem duplicate 1 [Source:ZFIN;Acc:ZDB-GENE-040426-2720]
ENSDARG00000043465	1324.61	1473.55	1326.63	1972.19	1693.45	2051.98	2267.58	0.45605	0.136444	11.0899	0.000867987	0.0348903	atp6v1b2	protein_coding	10	19554604	19566474	ATPase H+ transporting V1 subunit B2 [Source:ZFIN;Acc:ZDB-GENE-030711-4]
ENSDARG00000038574	1764.99	1157.05	1754.65	3007.35	1252.21	3593.91	2879.82	0.63286	0.187897	11.0894	0.000868239	0.0348903	scg2b	protein_coding	2	47581997	47585197	secretogranin II (chromogranin C), b [Source:ZFIN;Acc:ZDB-GENE-061103-160]
ENSDARG00000044491	339.867	424.885	276.086	171.551	353.121	145.729	395.812	-0.732484	0.217914	11.0804	0.000872469	0.0349841	kif20a	protein_coding	21	34879268	34926738	kinesin family member 20A [Source:ZFIN;Acc:ZDB-GENE-050522-252]
ENSDARG00000055868	1208.42	808.261	1294.12	1677.17	991.038	1815.72	1793.94	0.407339	0.122189	11.0743	0.000875327	0.0350226	rsl1d1	protein_coding	12	19384615	19393968	ribosomal L1 domain containing 1 [Source:ZFIN;Acc:ZDB-GENE-130603-67]
ENSDARG00000094730	433.984	464.664	469.405	692.703	545.965	791.204	782.284	0.543091	0.162504	11.0604	0.000881918	0.0352099	acbd7	protein_coding	16	28596555	28599328	acyl-CoA binding domain containing 7 [Source:ZFIN;Acc:ZDB-GENE-050913-108]
ENSDARG00000100795	62.1637	12.1066	54.9807	132.562	16.6024	119.969	91.4537	0.947081	0.283244	11.0555	0.000884245	0.0352234	timp4.3	protein_coding	11	714386	718748	TIMP metallopeptidase inhibitor 4, tandem duplicate 3 [Source:ZFIN;Acc:ZDB-GENE-070824-1]
ENSDARG00000027088	12279.4	4435.06	14133	16860.8	5955.81	17482.3	16360.3	0.382457	0.114874	11.0517	0.000886076	0.0352234	ptgdsb.1	protein_coding	24	17027310	17029374	prostaglandin D2 synthase b, tandem duplicate 1 [Source:ZFIN;Acc:ZDB-GENE-030131-8436]
ENSDARG00000041703	754.679	1172.61	678.096	493.86	874.821	314.274	991.974	-0.700134	0.209374	11.0381	0.000892563	0.0352967	rrbp1b	protein_coding	22	25086567	25137256	ribosome binding protein 1b [Source:ZFIN;Acc:ZDB-GENE-030429-36]
ENSDARG00000093936	518.806	317.655	426.248	877.251	427.194	671.971	745.88	0.607784	0.182227	11.0378	0.000892712	0.0352967	si:dkeyp-1h4.6	protein_coding	18	7591381	7593581	si:dkeyp-1h4.6 [Source:ZFIN;Acc:ZDB-GENE-060503-841]
ENSDARG00000097683	185.329	49.003	133.609	81.8767	26.8193	29.4401	117.004	-1.32285	0.391779	11.0359	0.000893661	0.0352967	sptbn5	protein_coding	17	29124190	29194219	spectrin, beta, non-erythrocytic 5 [Source:ZFIN;Acc:ZDB-GENE-131121-26]
ENSDARG00000030588	22.0768	65.1451	14.7798	5.19852	28.0964	5.88803	32.72	-1.5221	0.458155	11.0302	0.00089639	0.0353133	slc10a1	protein_coding	20	28861435	28867748	solute carrier family 10 (sodium/bile acid cotransporter), member 1 [Source:ZFIN;Acc:ZDB-GENE-041001-190]
ENSDARG00000028335	14067.6	22194.3	11083.6	8864.78	17424.3	8496.43	18990.3	-0.485628	0.145819	11.0271	0.000897909	0.0353133	hmga1a	protein_coding	23	3751451	3759692	high mobility group AT-hook 1a [Source:ZFIN;Acc:ZDB-GENE-010502-1]
ENSDARG00000052207	1320.54	221.955	2192.14	499.058	180.711	897.188	1222.78	-1.01065	0.29758	11.0174	0.000902626	0.0354233	c3a.3	protein_coding	1	56274613	56320569	complement component c3a, duplicate 3 [Source:ZFIN;Acc:ZDB-GENE-990415-37]
ENSDARG00000078324	195.206	288.253	170.263	122.815	200.506	89.0564	246.544	-0.704327	0.211517	11.0112	0.000905639	0.035466	PRDM16	protein_coding	8	48480529	48541957	si:ch211-263k4.2 [Source:ZFIN;Acc:ZDB-GENE-081104-207]
ENSDARG00000037256	72.6212	66.2982	56.7543	133.862	99.6147	114.081	125.143	0.810139	0.243464	10.9839	0.00091909	0.0359103	si:ch211-145b13.5	protein_coding	1	26011479	26023678	si:ch211-145b13.5 [Source:ZFIN;Acc:ZDB-GENE-090313-35]
ENSDARG00000035350	258.531	81.2873	167.307	150.107	26.8193	109.665	183.166	-0.987789	0.294747	10.9803	0.000920876	0.0359103	ins	protein_coding	5	37854685	37857696	preproinsulin [Source:ZFIN;Acc:ZDB-GENE-980526-110]
ENSDARG00000040479	29.0485	13.8361	22.4652	48.0863	45.976	52.9923	48.8962	1.19543	0.35783	10.9721	0.000924915	0.0359917	cga	protein_coding	17	49439219	49443399	glycoprotein hormones, alpha polypeptide [Source:ZFIN;Acc:ZDB-GENE-040715-2]
ENSDARG00000094696	1077.12	55.9211	656.222	2213.92	99.6147	1185.7	1215.82	0.917593	0.275219	10.9537	0.000934161	0.036275	si:dkey-201c13.2	protein_coding	5	26079178	26083142	si:dkey-201c13.2 [Source:ZFIN;Acc:ZDB-GENE-060526-243]
ENSDARG00000026787	155.119	200.624	242.388	122.815	100.892	130.273	219.594	-0.774916	0.233335	10.9221	0.00095025	0.0368222	aqp7	protein_coding	21	12010505	12021593	aquaporin 7 [Source:ZFIN;Acc:ZDB-GENE-030131-6461]
ENSDARG00000093572	771.527	732.162	759.089	580.935	566.399	490.914	900.615	-0.477102	0.144198	10.9025	0.000960343	0.0371353	lamc3	protein_coding	5	34407763	34542480	laminin, gamma 3 [Source:ZFIN;Acc:ZDB-GENE-060531-121]
ENSDARG00000014943	428.755	572.47	458.764	246.28	485.302	283.361	571.825	-0.584783	0.176107	10.8979	0.000962736	0.0371499	kif23	protein_coding	18	20435821	20458840	kinesin family member 23 [Source:ZFIN;Acc:ZDB-GENE-991019-4]
ENSDARG00000053858	1516.91	283.641	1694.94	2485.54	321.193	2540.68	2030.56	0.489119	0.147657	10.8761	0.000974132	0.0375112	crip1	protein_coding	17	37385811	37395496	cysteine-rich protein 1 [Source:ZFIN;Acc:ZDB-GENE-041111-1]
ENSDARG00000045180	1713.28	162.575	1748.74	1302.23	97.0604	672.707	1313.26	-0.799209	0.241129	10.8644	0.000980286	0.0376248	acta2	protein_coding	12	17100021	17116481	actin, alpha 2, smooth muscle, aorta [Source:ZFIN;Acc:ZDB-GENE-030131-1229]
ENSDARG00000060893	282.932	490.606	244.162	196.894	328.856	169.281	395.976	-0.554536	0.167958	10.8628	0.000981161	0.0376248	col8a2	protein_coding	19	35496282	35596207	collagen, type VIII, alpha 2 [Source:ZFIN;Acc:ZDB-GENE-060503-488]
ENSDARG00000104811	54.6111	61.6861	51.4336	30.5413	28.735	23.5521	57.899	-1.02473	0.310503	10.8567	0.000984399	0.0376706	cyp2aa2	protein_coding	23	42454292	42466916	y cytochrome P450, family 2, subfamily AA, polypeptide 2 [Source:ZFIN;Acc:ZDB-GENE-061027-232]
ENSDARG00000069692	600.722	1066.54	701.152	280.07	1031.91	297.345	920.265	-0.807328	0.239741	10.8494	0.00098828	0.0377409	col7a1l	protein_coding	4	15889437	15966260	collagen type VII alpha 1-like [Source:ZFIN;Acc:ZDB-GENE-030131-9861]
ENSDARG00000089399	375.887	43.2379	470.588	249.529	21.7109	316.482	339.86	-0.689756	0.209074	10.8384	0.000994148	0.0378865	tmem176l.2	protein_coding	16	46639772	46645396	transmembrane protein 176l.2 [Source:ZFIN;Acc:ZDB-GENE-080829-12]
ENSDARG00000105120	116.194	123.372	98.1377	70.8299	64.4941	64.7683	124.214	-0.764812	0.231836	10.8299	0.000998721	0.037926	gab2	protein_coding	15	9444982	9593532	GRB2-associated binding protein 2 [Source:ZFIN;Acc:ZDB-GENE-130530-756]
ENSDARG00000001910	1197.38	1274.65	1052.91	1790.89	1524.23	1644.23	1955.52	0.480605	0.145548	10.8289	0.000999297	0.037926	rorab	protein_coding	7	29538628	29625509	RAR-related orphan receptor A, paralog b [Source:ZFIN;Acc:ZDB-GENE-040426-855]
ENSDARG00000080675	343.353	268.075	340.526	554.942	311.615	574.819	550.754	0.546511	0.165377	10.8156	0.00100648	0.0380828	si:dkey-71b5.7	protein_coding	16	21946091	22006996	si:dkey-71b5.7 [Source:ZFIN;Acc:ZDB-GENE-100922-124]
ENSDARG00000005023	730.86	1720.29	659.178	336.604	1645.56	320.898	1253.7	-0.749701	0.223809	10.8136	0.00100756	0.0380828	fkbp9	protein_coding	19	42591150	42607451	FK506 binding protein 9 [Source:ZFIN;Acc:ZDB-GENE-040801-23]
ENSDARG00000012194	2007.83	548.833	2548.62	1766.2	381.856	1446.98	2003.54	-0.520741	0.15815	10.7906	0.00102016	0.0384803	scp2a	protein_coding	2	6005199	6039757	sterol carrier protein 2a [Source:ZFIN;Acc:ZDB-GENE-040426-1846]
ENSDARG00000087798	89.4693	66.8747	75.0812	123.465	107.277	214.913	155.636	0.907059	0.274629	10.7632	0.0010354	0.0389159	pdyn	protein_coding	23	41799748	41802335	prodynorphin [Source:ZFIN;Acc:ZDB-GENE-060417-1]
ENSDARG00000062382	465.937	641.651	465.267	660.212	846.086	614.563	852.165	0.423204	0.128853	10.7593	0.00103758	0.0389159	snapin	protein_coding	19	23919096	23922495	SNAP-associated protein [Source:ZFIN;Acc:ZDB-GENE-060503-343]
ENSDARG00000038658	398.545	442.18	338.161	231.984	353.76	229.633	460.812	-0.566703	0.172127	10.7585	0.00103804	0.0389159	cavin4a	protein_coding	2	42191592	42198600	caveolae associated protein 4a [Source:ZFIN;Acc:ZDB-GENE-050506-21]
ENSDARG00000030440	407.26	654.334	415.016	730.393	945.701	521.827	848.196	0.571056	0.173708	10.7489	0.00104344	0.039039	rsrp1	protein_coding	13	45468403	45475289	arginine/serine-rich protein 1 [Source:ZFIN;Acc:ZDB-GENE-060616-210]
ENSDARG00000068409	339.286	288.829	293.822	456.17	416.338	436.45	514.193	0.493856	0.150414	10.7438	0.00104629	0.0390664	vgll4l	protein_coding	8	31099264	31107537	vestigial like 4 like [Source:ZFIN;Acc:ZDB-GENE-070112-1682]
ENSDARG00000096533	709.364	216.766	757.315	586.133	121.964	355.49	633.307	-0.709086	0.215706	10.7159	0.00106218	0.0395781	rltgr	protein_coding	12	6158225	6159545	RAMP-like triterpene glycoside receptor [Source:ZFIN;Acc:ZDB-GENE-100727-4]
ENSDARG00000093303	671.02	65.1451	519.065	1256.74	66.4098	1251.94	878.84	0.76179	0.229201	10.7122	0.00106429	0.0395781	ifitm1	protein_coding	5	33258289	33259079	interferon induced transmembrane protein 1 [Source:ZFIN;Acc:ZDB-GENE-060526-259]
ENSDARG00000020890	836.015	762.141	834.761	676.458	468.7	648.419	974.908	-0.467701	0.142538	10.7013	0.00107062	0.0397337	tmod4	protein_coding	16	29650698	29684858	tropomodulin 4 (muscle) [Source:ZFIN;Acc:ZDB-GENE-991019-9]
ENSDARG00000079932	1824.24	1208.93	2509.6	1497.17	922.074	1374.85	2152.33	-0.537098	0.163797	10.6815	0.00108213	0.0400802	zgc:152830	protein_coding	8	41229233	41256529	zgc:152830 [Source:ZFIN;Acc:ZDB-GENE-090312-55]
ENSDARG00000019815	1340.88	1426.28	1449.01	936.384	1145.57	1084.87	1703.8	-0.42773	0.130876	10.6389	0.00110732	0.040931	fn1a	protein_coding	9	15362300	15424639	fibronectin 1a [Source:ZFIN;Acc:ZDB-GENE-000426-1]
ENSDARG00000104283	278.865	296.324	316.287	192.995	224.133	205.345	349.427	-0.531798	0.162762	10.6332	0.00111073	0.0409748	cdc42bpaa	protein_coding	17	8323348	8477315	CDC42 binding protein kinase alpha (DMPK-like) a [Source:ZFIN;Acc:ZDB-GENE-120727-12]
ENSDARG00000103703	45.8966	19.6012	40.201	85.7756	34.482	83.1684	71.0663	0.914052	0.279936	10.6136	0.00112256	0.0412917	cldn23b	protein_coding	10	15050469	15053614	claudin 23b [Source:ZFIN;Acc:ZDB-GENE-141216-471]
ENSDARG00000053130	523.453	433.532	492.462	871.402	476.362	1001.7	873.81	0.624104	0.189754	10.6103	0.00112462	0.0412917	pcp4a	protein_coding	10	38969429	39011514	Purkinje cell protein 4a [Source:ZFIN;Acc:ZDB-GENE-031118-105]
ENSDARG00000040466	4001.72	92.8174	4754.36	2148.94	21.0723	731.588	2711.3	-1.77987	0.530597	10.6079	0.00112604	0.0412917	vil1	protein_coding	9	44907768	44953664	villin 1 [Source:ZFIN;Acc:ZDB-GENE-040426-799]
ENSDARG00000024299	952.79	690.077	804.019	1306.78	825.652	1456.55	1389.37	0.509828	0.155983	10.5978	0.00113222	0.0414362	c1qtnf4	protein_coding	7	38600150	38634845	C1q and TNF related 4 [Source:ZFIN;Acc:ZDB-GENE-050417-198]
ENSDARG00000005481	739.574	362.046	611.882	983.171	534.471	893.508	949.765	0.489876	0.150314	10.5775	0.0011447	0.0418099	nfkbiaa	protein_coding	20	16881883	16884737	nuclear factor of kappa light polypeptide gene enhancer in B-cells inhibitor, alpha a [Source:ZFIN;Acc:ZDB-GENE-040426-2227]
ENSDARG00000025912	169.643	288.253	166.125	243.681	388.242	393.026	379.928	0.741337	0.22655	10.5617	0.00115456	0.0420181	bscl2l	protein_coding	14	6159162	6175947	Bernardinelli-Seip congenital lipodystrophy 2, like [Source:ZFIN;Acc:ZDB-GENE-050320-130]
ENSDARG00000101130	207.406	181.599	240.615	144.909	132.82	102.304	233.139	-0.731141	0.223835	10.561	0.00115496	0.0420181	coq8b	protein_coding	15	14554298	14589677	coenzyme Q8B [Source:ZFIN;Acc:ZDB-GENE-060503-803]
ENSDARG00000053475	390.992	235.791	349.394	504.257	313.531	596.899	550.193	0.506745	0.155658	10.5538	0.00115951	0.0421008	ngb	protein_coding	17	44961908	44968407	neuroglobin [Source:ZFIN;Acc:ZDB-GENE-011102-1]
ENSDARG00000097651	1.16194	0	1.77357	14.2959	0.638556	16.9281	7.94893	3.28323	1.01244	10.5424	0.00116667	1	tgm8	protein_coding	6	60036767	60041033	transglutaminase 8 [Source:ZFIN;Acc:ZDB-GENE-120718-3]
ENSDARG00000075707	784.89	1152.43	689.92	493.86	957.195	393.762	1034.21	-0.586505	0.179678	10.5321	0.00117318	0.0425134	nid2a	protein_coding	17	14796926	14876758	nidogen 2a (osteonidogen) [Source:ZFIN;Acc:ZDB-GENE-030827-2]
ENSDARG00000036776	508.348	129.714	360.035	311.262	72.1568	268.641	380.526	-0.675112	0.207496	10.5164	0.00118321	0.0427927	aldh8a1	protein_coding	23	31752604	31763753	aldehyde dehydrogenase 8 family, member A1 [Source:ZFIN;Acc:ZDB-GENE-040912-3]
ENSDARG00000082753	859.254	783.471	1398.76	1655.73	1550.41	1617	1810.94	0.674321	0.206759	10.4884	0.00120125	0.0433601	NC_002333.17	Mt_rRNA	MT	1020	1971
ENSDARG00000093058	627.447	593.224	609.518	820.717	763.712	848.612	982.483	0.397419	0.122682	10.4682	0.00121448	0.0437522	si:dkey-13i19.8	protein_coding	4	16784553	16786244	si:dkey-13i19.8 [Source:ZFIN;Acc:ZDB-GENE-041210-156]
ENSDARG00000110439	87.1454	13.2596	86.3138	50.0358	5.747	28.7041	62.5641	-1.16268	0.359048	10.4445	0.00123014	0.044161	ap1s3a	protein_coding	15	43154744	43164591	adaptor-related protein complex 1, sigma 3 subunit, a [Source:ZFIN;Acc:ZDB-GENE-050417-222]
ENSDARG00000036864	508.929	159.692	1094.89	352.85	116.856	370.21	599.316	-0.935471	0.285528	10.4438	0.00123062	0.044161	slc34a2b	protein_coding	23	1078072	1104995	solute carrier family 34 (type II sodium/phosphate cotransporter), member 2b [Source:ZFIN;Acc:ZDB-GENE-030709-1]
ENSDARG00000056262	203.92	186.788	195.684	356.749	222.217	331.938	344.737	0.597889	0.184144	10.4342	0.00123702	0.0441923	slc35g2a	protein_coding	2	24990398	24996441	solute carrier family 35, member G2a [Source:ZFIN;Acc:ZDB-GENE-041114-202]
ENSDARG00000031422	131.88	133.173	136.565	92.2738	81.0966	58.8803	146.43	-0.798514	0.246452	10.4324	0.00123823	0.0441923	igfbp2b	protein_coding	9	46745348	46799620	insulin-like growth factor binding protein 2b [Source:ZFIN;Acc:ZDB-GENE-090107-3]
ENSDARG00000089645	422.946	237.52	497.191	581.585	358.868	713.187	646.648	0.512987	0.158497	10.4299	0.00123992	0.0441923	si:ch1073-406l10.2	protein_coding	24	33288455	33291784	si:ch1073-406l10.2 [Source:ZFIN;Acc:ZDB-GENE-141212-315]
ENSDARG00000013414	618.732	571.894	686.964	1018.91	648.134	1188.65	1089	0.55464	0.170653	10.4282	0.00124107	0.0441923	lin7a	protein_coding	4	21751762	21851473	lin-7 homolog A (C. elegans) [Source:ZFIN;Acc:ZDB-GENE-040426-1665]
ENSDARG00000104484	646.038	658.946	596.511	378.842	563.206	410.69	751.632	-0.522916	0.161367	10.4053	0.00125651	0.0446559	itgb1b	protein_coding	2	43577294	43583896	integrin, beta 1b [Source:ZFIN;Acc:ZDB-GENE-030909-10]
ENSDARG00000089886	1071.31	1462.02	987.88	1263.24	2101.49	1418.28	1916.34	0.416089	0.128792	10.3976	0.00126179	0.0447078	si:dkey-19e4.5	protein_coding	6	21861087	21873266	si:dkey-19e4.5 [Source:ZFIN;Acc:ZDB-GENE-030131-1852]
ENSDARG00000062837	1217.13	1075.18	1119.72	946.781	658.351	918.532	1369.3	-0.464081	0.143456	10.3955	0.00126324	0.0447078	spata13	protein_coding	24	21863935	21903588	spermatogenesis associated 13 [Source:ZFIN;Acc:ZDB-GENE-091116-25]
ENSDARG00000008637	1773.12	521.738	1963.34	1616.09	252.229	1073.09	1658.79	-0.669923	0.206284	10.3905	0.00126664	0.0447078	mttp	protein_coding	1	12105901	12126625	microsomal triglyceride transfer protein [Source:ZFIN;Acc:ZDB-GENE-040419-2]
ENSDARG00000063527	368.916	372.423	376.588	565.989	438.688	596.899	626.298	0.494785	0.152979	10.389	0.00126767	0.0447078	elmo2	protein_coding	11	88247	103157	engulfment and cell motility 2 [Source:ZFIN;Acc:ZDB-GENE-140106-84]
ENSDARG00000009160	346.258	59.9566	283.772	245.63	13.4097	163.393	256.439	-1.04642	0.318636	10.3586	0.00128874	0.045364	kmo	protein_coding	13	42272515	42306348	kynurenine 3-monooxygenase [Source:ZFIN;Acc:ZDB-GENE-030424-4]
ENSDARG00000021720	1839.93	2108.28	1887.67	950.68	2044.02	672.707	2198.02	-0.828024	0.251215	10.3532	0.00129253	0.0453756	col7a1	protein_coding	6	40184235	40312091	collagen, type VII, alpha 1 [Source:ZFIN;Acc:ZDB-GENE-030131-2427]
ENSDARG00000097224	393.316	315.925	403.783	326.857	172.41	263.489	432.689	-0.587209	0.181772	10.3511	0.00129399	0.0453756	prr33	protein_coding	25	31388899	31396479	proline rich 33 [Source:ZFIN;Acc:ZDB-GENE-030131-5326]
ENSDARG00000042221	1267.09	2370.59	786.875	807.721	884.399	641.795	1563	-0.821371	0.251496	10.3273	0.00131077	0.0458769	mthfd1l	protein_coding	20	26478197	26532167	methylenetetrahydrofolate dehydrogenase (NADP+ dependent) 1 like [Source:ZFIN;Acc:ZDB-GENE-041001-133]
ENSDARG00000114797	805.805	519.432	761.454	1247	688.363	1012	1159.39	0.476209	0.147929	10.3214	0.00131497	0.0459363	rab3b	protein_coding	22	17203752	17213264	RAB3B, member RAS oncogene family [Source:ZFIN;Acc:ZDB-GENE-050208-660]
ENSDARG00000027744	512.996	221.955	460.538	727.793	266.916	759.556	678.373	0.489626	0.151978	10.3179	0.00131745	0.0459363	gadd45ba	protein_coding	11	6456146	6457748	growth arrest and DNA-damage-inducible, beta a [Source:ZFIN;Acc:ZDB-GENE-040426-1971]
ENSDARG00000069970	142.918	182.176	147.798	244.98	224.772	244.353	273.494	0.588414	0.182574	10.3086	0.00132409	0.0460807	lingo2b	protein_coding	13	12739283	12741158	leucine rich repeat and Ig domain containing 2b [Source:ZFIN;Acc:ZDB-GENE-080723-57]
ENSDARG00000110973	176.615	197.165	197.458	140.36	115.579	119.233	218.439	-0.618409	0.192414	10.2856	0.00134074	0.0465725	tln2b	protein_coding	25	33033633	33151690	talin 2b [Source:ZFIN;Acc:ZDB-GENE-130325-1]
ENSDARG00000095963	250.979	38.6259	277.268	194.945	19.1567	121.441	207.955	-0.81785	0.254387	10.2796	0.00134513	0.0466369	si:ch73-361h17.1	protein_coding	23	44881020	44894125	si:ch73-361h17.1 [Source:ZFIN;Acc:ZDB-GENE-080917-52]
ENSDARG00000074229	1174.14	1637.28	1281.11	989.019	1224.11	934.725	1671.7	-0.386097	0.120297	10.2754	0.00134817	0.0466548	prr12a	protein_coding	12	4601330	4632519	proline rich 12a [Source:ZFIN;Acc:ZDB-GENE-041111-223]
ENSDARG00000026149	87.1454	89.9349	92.8169	51.9852	60.0242	42.6882	98.085	-0.818506	0.254657	10.2709	0.00135141	0.0466795	slc46a1	protein_coding	15	28175638	28186529	solute carrier family 46 (folate transporter), member 1 [Source:ZFIN;Acc:ZDB-GENE-040426-1012]
ENSDARG00000074282	388.088	445.639	464.676	313.861	304.591	316.482	515.297	-0.485236	0.15122	10.2633	0.00135702	0.0467694	si:ch73-12o23.1	protein_coding	1	9499645	9527200	si:ch73-12o23.1 [Source:ZFIN;Acc:ZDB-GENE-130530-749]
ENSDARG00000025403	525.196	451.98	538.575	725.844	553.628	819.172	832.232	0.444628	0.138515	10.2605	0.00135909	0.0467694	ftr83	protein_coding	5	30741730	30753167	finTRIM family, member 83 [Source:ZFIN;Acc:ZDB-GENE-031002-11]
ENSDARG00000073766	796.509	388.565	636.121	511.405	268.832	526.243	721.288	-0.500024	0.155863	10.253	0.00136463	0.0468725	tnni1d	protein_coding	4	26357221	26362129	troponin I, skeletal, slow d [Source:ZFIN;Acc:ZDB-GENE-040718-374]
ENSDARG00000008553	113.87	21.9072	168.489	89.6745	8.30122	41.9522	102.385	-1.18243	0.367529	10.2326	0.0013798	0.0472483	zgc:136872	protein_coding	17	3124129	3166898	zgc:136872 [Source:ZFIN;Acc:ZDB-GENE-060421-5204]
ENSDARG00000041490	191.72	586.883	196.867	141.66	305.23	154.561	364.651	-0.599008	0.186244	10.2314	0.00138069	0.0472483	afp4	protein_coding	16	45904153	45910050	antifreeze protein type IV [Source:ZFIN;Acc:ZDB-GENE-030131-5217]
ENSDARG00000097648	780.823	774.247	644.989	1122.88	957.195	1039.97	1226.24	0.490299	0.152881	10.2246	0.00138579	0.0472817	si:dkey-35i13.1	protein_coding	15	4632782	4635819	si:dkey-35i13.1 [Source:ZFIN;Acc:ZDB-GENE-030131-8008]
ENSDARG00000007278	184.167	264.04	183.86	122.165	199.229	102.304	244.027	-0.615966	0.192108	10.2233	0.00138679	0.0472817	ect2	protein_coding	11	10388303	10456553	epithelial cell transforming 2 [Source:ZFIN;Acc:ZDB-GENE-040831-2]
ENSDARG00000035880	1396.07	1233.15	1311.26	1805.84	1501.88	1893	2106.11	0.382523	0.119501	10.2149	0.00139309	0.0474088	atp6v1c1b	protein_coding	19	32947910	32966762	ATPase H+ transporting V1 subunit C1b [Source:ZFIN;Acc:ZDB-GENE-041010-104]
ENSDARG00000039502	546.692	438.144	563.996	888.947	490.411	931.045	888.028	0.519788	0.161808	10.206	0.00139987	0.0475517	eef1a1a	protein_coding	13	27314795	27325885	eukaryotic translation elongation factor 1 alpha 1a [Source:ZFIN;Acc:ZDB-GENE-030131-8278]
ENSDARG00000054319	1282.78	537.303	974.282	948.73	224.133	674.179	1070.55	-0.742612	0.229879	10.1978	0.00140611	0.0476761	oxct1b	protein_coding	21	20771082	20785888	3-oxoacid CoA transferase 1b [Source:ZFIN;Acc:ZDB-GENE-060929-212]
ENSDARG00000045832	55.1921	23.6367	44.9305	119.566	29.3736	117.761	89.6755	0.964221	0.299069	10.171	0.00142667	0.0482649	cart2	protein_coding	25	19441920	19443421	cocaine- and amphetamine-regulated transcript 2 [Source:ZFIN;Acc:ZDB-GENE-050417-23]
ENSDARG00000051912	395.059	110.113	414.425	206.641	71.5182	311.33	347.5	-0.653037	0.204202	10.1684	0.00142871	0.0482649	zgc:152945	protein_coding	16	2394193	2414063	zgc:152945 [Source:ZFIN;Acc:ZDB-GENE-060929-800]
ENSDARG00000011259	11.0384	47.85	38.4274	99.4218	67.6869	117.761	87.7796	1.58193	0.47489	10.1318	0.00145731	0.0491411	trpm1a	protein_coding	7	29312376	29341364	transient receptor potential cation channel, subfamily M, member 1a [Source:ZFIN;Acc:ZDB-GENE-070112-1372]
ENSDARG00000096554	428.755	656.64	364.765	255.377	539.579	247.297	576.319	-0.541424	0.169463	10.1281	0.00146029	0.0491517	si:dkey-25o16.4	protein_coding	1	26676758	26700439	si:dkey-25o16.4 [Source:ZFIN;Acc:ZDB-GENE-030131-969]
ENSDARG00000056640	553.083	630.697	491.279	385.99	414.423	417.314	667.785	-0.467941	0.146798	10.1197	0.00146696	0.0492862	rpia	protein_coding	13	13930263	13944288	ribose 5-phosphate isomerase A (ribose 5-phosphate epimerase) [Source:ZFIN;Acc:ZDB-GENE-041114-24]
ENSDARG00000038106	1038.19	275.57	1028.67	885.698	131.542	540.963	899.081	-0.713472	0.222846	10.1096	0.00147499	0.0493304	slc37a4a	protein_coding	15	9294620	9315566	solute carrier family 37 (glucose-6-phosphate transporter), member 4a [Source:ZFIN;Acc:ZDB-GENE-040426-2230]
ENSDARG00000005320	106.317	29.4018	88.0874	57.8336	15.9639	44.1602	78.8571	-0.928692	0.291601	10.1086	0.00147582	0.0493304	nipsnap1	protein_coding	5	12032802	12063381	nipsnap homolog 1 (C. elegans) [Source:ZFIN;Acc:ZDB-GENE-991008-17]
ENSDARG00000098724	189.396	222.531	172.036	132.562	114.301	130.273	221.877	-0.639541	0.200296	10.108	0.0014763	0.0493304	rgrb	protein_coding	12	48965049	48970299	retinal G protein coupled receptor b [Source:ZFIN;Acc:ZDB-GENE-050522-447]
ENSDARG00000030215	4846.45	5120.52	5310.07	3663.66	4365.8	3015.41	6078.41	-0.490799	0.153778	10.098	0.00148434	0.0493928	matn1	protein_coding	19	43314700	43338280	matrilin 1 [Source:ZFIN;Acc:ZDB-GENE-050307-3]
ENSDARG00000071378	802.319	888.395	666.863	1041	1146.21	1042.92	1288.54	0.445707	0.140015	10.0961	0.00148587	0.0493928	si:dkey-78l4.14	protein_coding	22	19547476	19552803	si:dkey-78l4.14 [Source:ZFIN;Acc:ZDB-GENE-050309-178]
ENSDARG00000038066	854.606	1184.72	785.101	479.564	1079.8	473.25	1123.03	-0.57637	0.179886	10.0938	0.00148766	0.0493928	kpna2	protein_coding	3	25369965	25377163	karyopherin alpha 2 (RAG cohort 1, importin alpha 1) [Source:ZFIN;Acc:ZDB-GENE-040718-22]
ENSDARG00000096257	5776.58	4080.51	6676.91	4635.78	1756.03	5270.52	6495.28	-0.634867	0.197212	10.0923	0.00148888	0.0493928	si:ch73-367p23.2	protein_coding	3	32526263	32531004	si:ch73-367p23.2 [Source:ZFIN;Acc:ZDB-GENE-120215-61]
ENSDARG00000014488	906.312	608.214	968.962	1199.56	772.652	1346.15	1335.42	0.397053	0.124877	10.0817	0.00149751	0.0495751	ca2	protein_coding	24	32650227	32665283	carbonic anhydrase II [Source:ZFIN;Acc:ZDB-GENE-031219-5]
ENSDARG00000081270	13.9433	32.2843	48.4776	76.0284	76.6267	92.0004	78.0166	1.35899	0.422635	10.0789	0.00149975	0.0495751	rn7sk	misc_RNA	13	825904	826225	RNA, 7SK small nuclear [Source:ZFIN;Acc:ZDB-GENE-090323-1]
ENSDARG00000012060	112.708	271.534	95.7729	53.9347	210.723	47.8402	183.519	-0.799076	0.249876	10.0714	0.00150588	0.0496888	thbs3b	protein_coding	19	24419693	24443867	thrombospondin 3b [Source:ZFIN;Acc:ZDB-GENE-060503-84]
ENSDARG00000074908	4267.8	2989.18	3436.59	2490.09	2586.79	2005.61	4106.41	-0.600188	0.187798	10.0522	0.00152162	0.0500886	col6a1	protein_coding	11	33996526	34065718	collagen, type VI, alpha 1 [Source:ZFIN;Acc:ZDB-GENE-070501-6]
ENSDARG00000021948	1624.97	2650.2	1462.61	1154.07	2052.96	823.588	2259.07	-0.561483	0.176406	10.0501	0.00152343	0.0500886	tnc	protein_coding	5	28560847	28679135	tenascin C [Source:ZFIN;Acc:ZDB-GENE-980526-104]
ENSDARG00000059231	91.2122	145.856	120.603	55.8841	98.3375	62.5603	132.695	-0.755314	0.237632	10.041	0.00153097	0.0502079	hephl1a	protein_coding	15	2421432	2472933	hephaestin-like 1a [Source:ZFIN;Acc:ZDB-GENE-070801-4]
ENSDARG00000051962	298.618	257.698	307.419	157.255	230.519	161.185	326.297	-0.682431	0.213192	10.0391	0.0015325	0.0502079	mmp15a	protein_coding	25	17559399	17590971	matrix metallopeptidase 15a [Source:ZFIN;Acc:ZDB-GENE-070817-4]
ENSDARG00000025089	239.359	255.392	220.514	144.259	198.591	149.409	278.908	-0.562343	0.177104	10.0305	0.00153973	0.0503547	loxl4	protein_coding	13	40182487	40238813	lysyl oxidase-like 4 [Source:ZFIN;Acc:ZDB-GENE-080722-19]
ENSDARG00000091090	135.947	89.9349	129.471	86.4254	51.0844	89.0564	134.225	-0.678308	0.21391	10.0272	0.00154245	0.0503547	xirp2b	protein_coding	9	49448752	49531762	xin actin binding repeat containing 2b [Source:ZFIN;Acc:ZDB-GENE-030521-26]
ENSDARG00000074791	72.0402	49.5795	53.2072	187.147	86.205	94.2085	124.954	1.03744	0.325102	10.0118	0.00155539	0.0506876	aldh3a1	protein_coding	15	20799943	20809124	aldehyde dehydrogenase 3 family, member A1 [Source:ZFIN;Acc:ZDB-GENE-120823-1]
ENSDARG00000061436	3220.31	2255.29	2664.5	1857.82	1996.12	1508.07	3119.11	-0.608681	0.190681	10.008	0.00155862	0.0507034	col6a2	protein_coding	11	33921358	33960318	collagen, type VI, alpha 2 [Source:ZFIN;Acc:ZDB-GENE-070501-7]
ENSDARG00000067995	6869.96	3947.33	9287.01	6524.8	1350.54	5888.76	7798.96	-0.774171	0.239651	9.98875	0.001575	0.0511457	myhz1.2	protein_coding	5	32281815	32293002	myosin, heavy polypeptide 1.2, skeletal muscle [Source:ZFIN;Acc:ZDB-GENE-070705-73]
ENSDARG00000096908	104.574	14.4126	137.747	62.3823	8.93978	28.7041	82.2888	-1.23697	0.387291	9.98414	0.00157894	0.0511838	si:ch73-185c24.2	protein_coding	6	34028532	34036231	si:ch73-185c24.2 [Source:ZFIN;Acc:ZDB-GENE-131121-189]
ENSDARG00000087554	627.447	842.851	543.304	376.243	722.206	315.01	792.459	-0.589516	0.185387	9.97897	0.00158338	0.0512376	cdk1	protein_coding	17	20923691	20929461	cyclin-dependent kinase 1 [Source:ZFIN;Acc:ZDB-GENE-010320-1]
ENSDARG00000054572	31.3723	28.2488	30.1507	65.6314	61.3013	50.0482	61.4804	0.970082	0.30621	9.97213	0.00158927	0.0513383	wdr95	protein_coding	15	31526225	31562960	WD40 repeat domain 95 [Source:ZFIN;Acc:ZDB-GENE-131127-243]
ENSDARG00000071462	139.433	23.0602	245.935	112.418	10.2169	41.9522	132.074	-1.28606	0.403857	9.93885	0.00161826	0.0521833	lama3	protein_coding	22	16382502	16403602	laminin, alpha 3 [Source:ZFIN;Acc:ZDB-GENE-050208-475]
ENSDARG00000036058	527.52	722.362	714.75	1088.44	810.966	1215.88	1169.06	0.639456	0.200919	9.93156	0.00162468	0.0522989	gnao1b	protein_coding	7	29133321	29144547	guanine nucleotide binding protein (G protein), alpha activating activity polypeptide O, b [Source:ZFIN;Acc:ZDB-GENE-040426-1693]
ENSDARG00000029689	689.03	332.067	1081.88	1547.21	398.459	1761.26	1333.58	0.68297	0.214946	9.91519	0.0016392	0.0526744	tkta	protein_coding	11	36989696	37035835	transketolase a [Source:ZFIN;Acc:ZDB-GENE-130530-578]
ENSDARG00000078335	400.869	462.934	388.412	305.413	333.326	284.097	502.183	-0.450401	0.142936	9.90628	0.00164716	0.052838	amot	protein_coding	21	37477001	37550854	angiomotin [Source:ZFIN;Acc:ZDB-GENE-030131-7487]
ENSDARG00000098011	686.706	423.732	798.107	890.247	796.917	1060.58	1071.99	0.551749	0.17427	9.90189	0.00165109	0.0528722	BX000438.2	antisense	15	30922926	30924032
ENSDARG00000056572	69.1354	50.156	75.0812	121.515	72.7953	130.273	119.382	0.707666	0.224452	9.893	0.00165909	0.052972	si:dkey-261i16.5	protein_coding	19	28356753	28367413	si:dkey-261i16.5 [Source:ZFIN;Acc:ZDB-GENE-060503-68]
ENSDARG00000109844	34.2772	47.2735	24.83	73.4291	72.1568	61.8243	72.3353	0.979892	0.309573	9.89204	0.00165995	0.052972	BX901962.2	antisense	4	9623461	9627352	si:dkey-153k10.6 [Source:NCBI gene;Acc:100536018]
ENSDARG00000069737	369.497	626.085	428.022	607.577	729.23	671.971	791.231	0.514227	0.162874	9.8807	0.00167021	0.0532074	pou4f2	protein_coding	1	36436936	36440301	POU class 4 homeobox 2 [Source:ZFIN;Acc:ZDB-GENE-040401-1]
ENSDARG00000105187	633.838	160.845	592.964	451.622	124.518	364.322	536.63	-0.533875	0.169472	9.87529	0.00167513	0.053272	gcshb	protein_coding	7	67451108	67463021	glycine cleavage system protein H (aminomethyl carrier), b [Source:ZFIN;Acc:ZDB-GENE-040718-319]
ENSDARG00000079446	195.206	185.635	154.892	261.226	262.446	274.529	307.45	0.562287	0.178592	9.87176	0.00167835	0.0532825	si:dkey-238f9.1	protein_coding	6	48618512	48689598	si:dkey-238f9.1 [Source:ZFIN;Acc:ZDB-GENE-091204-297]
ENSDARG00000013561	1453.59	1085.56	1317.76	1057.9	826.291	765.444	1502.27	-0.545051	0.173111	9.84781	0.00170034	0.0538881	pgm1	protein_coding	6	32010183	32025225	phosphoglucomutase 1 [Source:ZFIN;Acc:ZDB-GENE-040426-1245]
ENSDARG00000104413	1178.79	1222.77	1163.46	1539.41	1466.76	1745.06	1916.14	0.399916	0.127424	9.81243	0.00173336	0.0548269	rogdi	protein_coding	3	36427988	36440705	rogdi homolog (Drosophila) [Source:ZFIN;Acc:ZDB-GENE-030131-7582]
ENSDARG00000014106	499.634	401.248	507.242	393.138	278.41	387.138	568.931	-0.432004	0.137759	9.80866	0.00173692	0.0548269	cfl2	protein_coding	17	10007071	10025234	cofilin 2 (muscle) [Source:ZFIN;Acc:ZDB-GENE-040426-1815]
ENSDARG00000017591	2233.25	2689.4	2383.09	1875.37	2051.04	1508.07	2941.86	-0.439944	0.140228	9.80658	0.00173888	0.0548269	fat1a	protein_coding	1	17376922	17524922	FAT atypical cadherin 1a [Source:ZFIN;Acc:ZDB-GENE-050425-1]
ENSDARG00000016088	88.3074	86.4759	89.2698	131.913	148.783	132.481	156.1	0.632516	0.201632	9.79734	0.00174765	0.0550091	rtn2a	protein_coding	15	9010891	9031996	reticulon 2a [Source:ZFIN;Acc:ZDB-GENE-060420-1]
ENSDARG00000055752	58.6779	33.4373	123.559	294.366	125.795	100.096	169.453	1.36542	0.427179	9.7879	0.00175664	0.0551981	npas4a	protein_coding	14	30636955	30642819	neuronal PAS domain protein 4a [Source:ZFIN;Acc:ZDB-GENE-060616-396]
ENSDARG00000099525	356.134	31.1313	1186.52	243.681	8.30122	189.153	463.54	-1.8628	0.579719	9.78464	0.00175975	0.0552018	si:ch1073-13h15.3	protein_coding	12	3220285	3237561	si:ch1073-13h15.3 [Source:ZFIN;Acc:ZDB-GENE-121214-245]
ENSDARG00000079009	2981.54	2269.7	2885.6	2426.41	1325.64	2395.69	3293.44	-0.458317	0.145886	9.77696	0.00176713	0.0553389	abca1b	protein_coding	14	6423973	6519076	ATP-binding cassette, sub-family A (ABC1), member 1B [Source:ZFIN;Acc:ZDB-GENE-030131-9826]
ENSDARG00000015134	16.2671	20.1777	11.2326	146.858	18.5181	78.0164	66.8132	2.05337	0.582921	9.76011	0.00178339	0.0557233	camkk1b	protein_coding	15	15314189	15331501	calcium/calmodulin-dependent protein kinase kinase 1, alpha b [Source:ZFIN;Acc:ZDB-GENE-080722-13]
ENSDARG00000007560	231.226	355.704	219.332	159.205	266.278	119.969	312.527	-0.605296	0.193224	9.75552	0.00178785	0.0557233	sema3bl	protein_coding	8	26522013	26573963	sema domain, immunoglobulin domain (Ig), short basic domain, secreted, (semaphorin) 3bl [Source:ZFIN;Acc:ZDB-GENE-030131-2956]
ENSDARG00000077403	69.7163	121.643	30.7419	24.693	44.6989	24.2881	73.1152	-1.19584	0.379477	9.75489	0.00178846	0.0557233	col8a1a	protein_coding	9	30090656	30102778	collagen, type VIII, alpha 1a [Source:ZFIN;Acc:ZDB-GENE-070912-274]
ENSDARG00000097530	63.3257	97.4295	60.8926	34.4402	63.217	25.0241	79.6452	-0.910942	0.290717	9.74736	0.00179581	0.0558577	xkr5b	protein_coding	17	32608010	32621103	XK related 5b [Source:ZFIN;Acc:ZDB-GENE-170829-1]
ENSDARG00000052769	622.799	601.295	574.046	918.189	694.748	907.492	994.848	0.463773	0.148087	9.74049	0.00180253	0.0559724	glrbb	protein_coding	14	35691889	35732221	glycine receptor, beta b [Source:ZFIN;Acc:ZDB-GENE-040801-106]
ENSDARG00000004687	668.115	280.182	663.907	436.026	244.567	362.114	612.43	-0.574732	0.183141	9.72781	0.001815	0.0562651	acaa1	protein_coding	24	20325312	20332460	acetyl-CoA acyltransferase 1 [Source:ZFIN;Acc:ZDB-GENE-040704-48]
ENSDARG00000088079	138.271	3.45903	151.345	87.7251	0.638556	37.5362	96.6268	-1.31434	0.419588	9.72292	0.00181984	0.0563205	tmed6	protein_coding	25	37285737	37288184	transmembrane p24 trafficking protein 6 [Source:ZFIN;Acc:ZDB-GENE-131121-182]
ENSDARG00000100697	1190.99	1281	910.434	2017.68	1529.98	1611.85	1968.96	0.599089	0.191055	9.70255	0.00184013	0.0568528	FQ323156.1	processed_transcript	16	51192655	51214029
ENSDARG00000101256	490.338	432.379	563.405	351.55	352.483	370.946	590.874	-0.473398	0.151739	9.68628	0.00185649	0.0572623	CABZ01085052.1	protein_coding	KN150670.1	733	23795
ENSDARG00000005058	710.526	848.04	605.379	438.625	703.688	446.754	867.168	-0.481896	0.154431	9.67688	0.00186601	0.0574601	ncapd2	protein_coding	2	44749201	44777679	non-SMC condensin I complex, subunit D2 [Source:ZFIN;Acc:ZDB-GENE-050506-59]
ENSDARG00000017321	145.823	152.774	137.156	96.8225	97.0604	94.2085	167.123	-0.608314	0.195379	9.67142	0.00187156	0.057535	kdr	protein_coding	20	22220988	22277544	kinase insert domain receptor (a type III receptor tyrosine kinase) [Source:ZFIN;Acc:ZDB-GENE-041001-112]
ENSDARG00000023600	657.076	399.518	598.876	1049.45	455.929	956.069	947.388	0.505167	0.161765	9.6617	0.00188149	0.0577439	sh3gl2a	protein_coding	1	26740718	26782573	SH3 domain containing GRB2 like 2a, endophilin A1 [Source:ZFIN;Acc:ZDB-GENE-040121-3]
ENSDARG00000091792	231.226	117.031	220.514	92.2738	113.024	61.8243	193.217	-1.06764	0.332509	9.62413	0.00192037	0.0588394	akap12a	protein_coding	17	7763630	7783588	A kinase (PRKA) anchor protein 12a [Source:ZFIN;Acc:ZDB-GENE-110310-3]
ENSDARG00000039535	22.6578	30.5548	25.4212	49.386	53.0001	52.2563	53.7297	0.969865	0.311849	9.62062	0.00192405	0.0588542	dapp1	protein_coding	13	12456412	12477757	dual adaptor of phosphotyrosine and 3-phosphoinositides [Source:ZFIN;Acc:ZDB-GENE-050417-180]
ENSDARG00000040190	1086.41	522.891	980.785	1371.11	747.11	1307.14	1385.03	0.407156	0.131184	9.60111	0.00194459	0.0593271	qdpra	protein_coding	14	46873229	46897067	quinoid dihydropteridine reductase a [Source:ZFIN;Acc:ZDB-GENE-070705-197]
ENSDARG00000071601	1996.79	2402.3	1834.46	1597.9	1740.7	1374.85	2527.97	-0.410739	0.132357	9.59984	0.00194594	0.0593271	pvalb9	protein_coding	12	17695986	17698669	parvalbumin 9 [Source:ZFIN;Acc:ZDB-GENE-030805-4]
ENSDARG00000002084	633.838	680.277	575.229	480.214	497.435	418.05	758.543	-0.447878	0.144376	9.59595	0.00195007	0.0593548	lamb2	protein_coding	23	20180159	20258490	laminin, beta 2 (laminin S) [Source:ZFIN;Acc:ZDB-GENE-081030-4]
ENSDARG00000038439	5252.54	213.884	5447.23	4553.91	129.627	4020.05	4513.35	-0.44628	0.143736	9.59214	0.00195412	0.05938	fabp10a	protein_coding	16	52512025	52516915	fatty acid binding protein 10a, liver basic [Source:ZFIN;Acc:ZDB-GENE-020318-1]
ENSDARG00000014017	1777.77	1784.29	1701.45	1185.91	1577.87	1201.89	2131.14	-0.433078	0.139414	9.58082	0.00196621	0.0596493	rrm1	protein_coding	21	30772043	30787414	ribonucleotide reductase M1 polypeptide [Source:ZFIN;Acc:ZDB-GENE-990415-247]
ENSDARG00000078135	114.451	193.706	133.018	68.2306	153.892	55.2003	166.159	-0.774528	0.248602	9.55707	0.00199181	0.0603267	mrc2	protein_coding	3	19732173	19813526	mannose receptor, C type 2 [Source:ZFIN;Acc:ZDB-GENE-090915-5]
ENSDARG00000018820	507.186	921.833	404.966	302.814	727.953	311.33	734.588	-0.50409	0.162656	9.55328	0.00199592	0.0603522	flncb	protein_coding	4	10066840	10130349	filamin C, gamma b (actin binding protein 280) [Source:ZFIN;Acc:ZDB-GENE-041008-175]
ENSDARG00000103785	1082.35	151.621	1178.24	897.395	104.085	616.035	928.268	-0.578808	0.18684	9.54824	0.00200142	0.0604192	sult2st2	protein_coding	12	648334	656540	sulfotransferase family 2, cytosolic sulfotransferase 2 [Source:ZFIN;Acc:ZDB-GENE-061117-5]
ENSDARG00000007655	13.3623	6.34156	11.8238	2.59926	1.27711	0.736004	8.36386	-2.72729	0.896814	9.53721	0.00201348	1	crybb1l3	protein_coding	15	28096152	28104403	crystallin, beta B1, like 3 [Source:ZFIN;Acc:ZDB-GENE-070820-11]
ENSDARG00000037551	368.335	9.22409	426.248	274.872	5.747	242.881	305.477	-0.639748	0.206897	9.53424	0.00201673	0.0607821	pm20d1.1	protein_coding	23	18020928	18030399	peptidase M20 domain containing 1, tandem duplicate 1 [Source:ZFIN;Acc:ZDB-GENE-051120-102]
ENSDARG00000036222	103.413	47.85	107.597	176.75	59.3857	213.441	162.728	0.703408	0.226631	9.53107	0.00202022	0.0607878	npy	protein_coding	19	20110699	20114149	neuropeptide Y [Source:ZFIN;Acc:ZDB-GENE-980526-438]
ENSDARG00000087440	69.7163	462.358	50.8424	88.3749	779.038	86.8484	356.365	0.61314	0.198095	9.52546	0.00202641	0.0608748	ponzr4	protein_coding	7	22680560	22684292	plac8 onzin related protein 4 [Source:ZFIN;Acc:ZDB-GENE-050411-6]
ENSDARG00000061791	4.06679	6.91807	21.2829	71.4797	9.57833	93.4725	47.279	2.04559	0.621253	9.52082	0.00203154	0.0609269	nyx	protein_coding	9	33357011	33361199	nyctalopin [Source:ZFIN;Acc:ZDB-GENE-061026-3]
ENSDARG00000089549	101.089	108.96	91.0434	131.263	201.145	146.465	179.898	0.639454	0.206528	9.51594	0.00203695	0.0609269	baalcb	protein_coding	20	19579835	19590378	brain and acute leukemia, cytoplasmic b [Source:ZFIN;Acc:ZDB-GENE-030131-7983]
ENSDARG00000020952	81.3357	11.5301	105.232	61.7325	1.27711	33.1202	67.8036	-1.32673	0.42714	9.51494	0.00203805	0.0609269	si:ch211-214j8.1	protein_coding	5	26248380	26261125	si:ch211-214j8.1 [Source:ZFIN;Acc:ZDB-GENE-060526-100]
ENSDARG00000040898	47.0585	10.9536	49.0688	20.7941	5.747	9.56805	33.0688	-1.47305	0.473886	9.51116	0.00204226	0.060954	gpa33b	protein_coding	9	34307140	34308113	glycoprotein A33 (transmembrane), paralog b [Source:ZFIN;Acc:ZDB-GENE-070912-194]
ENSDARG00000041607	1376.32	671.629	1153.41	2414.06	733.062	2083.63	1939.29	0.587049	0.188742	9.50093	0.00205368	0.0610215	eif4ebp3l	protein_coding	14	6972868	6987649	eukaryotic translation initiation factor 4E binding protein 3, like [Source:ZFIN;Acc:ZDB-GENE-030826-26]
ENSDARG00000110040	210.311	198.318	248.3	162.454	139.205	113.345	247.482	-0.668081	0.216041	9.50052	0.00205414	0.0610215	CABZ01092781.1	protein_coding	20	1996202	2035120
ENSDARG00000045799	253.303	284.794	330.476	194.295	217.747	161.921	333.03	-0.612822	0.198077	9.50024	0.00205445	0.0610215	acanb	protein_coding	25	19213872	19224298	aggrecan b [Source:ZFIN;Acc:ZDB-GENE-100422-16]
ENSDARG00000015156	558.893	616.861	471.179	348.951	510.844	305.441	649.881	-0.536879	0.173592	9.48658	0.0020698	0.0613785	fbln2	protein_coding	11	27274355	27383732	fibulin 2 [Source:ZFIN;Acc:ZDB-GENE-060711-1]
ENSDARG00000054447	219.606	255.969	193.911	139.71	182.627	84.6404	248.902	-0.756187	0.244195	9.48181	0.00207519	0.0614397	slc29a1b	protein_coding	11	43419809	43458612	solute carrier family 29 (equilibrative nucleoside transporter), member 1b [Source:ZFIN;Acc:ZDB-GENE-130415-4]
ENSDARG00000100919	151.633	13.8361	140.703	96.1727	7.02411	65.5043	109.469	-0.889274	0.288523	9.47641	0.00208131	0.0615222	slc5a2	protein_coding	15	14602520	14625373	solute carrier family 5 (sodium/glucose cotransporter), member 2 [Source:ZFIN;Acc:ZDB-GENE-040426-2498]
ENSDARG00000076294	64.4876	59.3801	104.05	55.2343	22.988	35.3282	78.7598	-1.05128	0.339724	9.45326	0.00210774	0.0622036	klb	protein_coding	14	740032	750043	klotho beta [Source:ZFIN;Acc:ZDB-GENE-110909-4]
ENSDARG00000091377	94.117	83.0168	69.1693	107.869	153.253	195.777	161.878	0.874834	0.283078	9.44611	0.00211598	0.0622991	galn	protein_coding	25	10556274	10565006	galanin/GMAP prepropeptide [Source:ZFIN;Acc:ZDB-GENE-111117-2]
ENSDARG00000102241	261.436	579.388	309.784	115.667	410.591	206.081	435.284	-0.729009	0.235815	9.44459	0.00211773	0.0622991	zgc:136410	protein_coding	21	44505613	44512893	zgc:136410 [Source:ZFIN;Acc:ZDB-GENE-060421-6071]
ENSDARG00000057706	295.713	43.2379	251.256	211.19	19.1567	124.385	217.888	-0.838553	0.271855	9.43798	0.00212537	0.0624243	si:ch211-137i24.10	protein_coding	5	24165141	24174956	si:ch211-137i24.10 [Source:ZFIN;Acc:ZDB-GENE-060526-34]
ENSDARG00000076170	723.888	712.561	761.454	1269.74	745.194	1455.82	1304.04	0.595385	0.192051	9.40241	0.00216701	0.0635461	pcsk1nl	protein_coding	8	7359294	7379391	proprotein convertase subtilisin/kexin type 1 inhibitor, like [Source:ZFIN;Acc:ZDB-GENE-090427-2]
ENSDARG00000003697	78.4309	26.5193	127.697	63.6819	6.38556	53.7283	82.0657	-1.12408	0.363389	9.39365	0.00217739	0.0637423	slc5a8l	protein_coding	6	49063289	49078702	solute carrier family 5 (iodide transporter), member 8-like [Source:ZFIN;Acc:ZDB-GENE-061110-98]
ENSDARG00000086665	215.54	137.208	196.275	485.412	140.482	419.522	366.506	0.771251	0.247263	9.38766	0.00218451	0.0637423	si:dkey-175g6.2	protein_coding	10	23022263	23026529	si:dkey-175g6.2 [Source:ZFIN;Acc:ZDB-GENE-030131-8061]
ENSDARG00000001760	404.936	744.269	529.707	266.424	640.471	160.449	635.307	-0.831255	0.266864	9.38575	0.00218679	0.0637423	tnxba	protein_coding	16	16621242	16649764	tenascin XBa [Source:ZFIN;Acc:ZDB-GENE-070103-5]
ENSDARG00000059090	72.6212	59.3801	66.8045	25.9926	30.6507	45.6322	69.492	-0.976823	0.317627	9.38513	0.00218752	0.0637423	sstr2a	protein_coding	12	1556147	1557286	somatostatin receptor 2a [Source:ZFIN;Acc:ZDB-GENE-140130-1]
ENSDARG00000056744	9000.38	11.5301	15775.3	8736.12	5.10844	5418.46	8961.73	-0.873724	0.284256	9.37813	0.0021959	0.0638854	ela2	protein_coding	8	21376290	21381734	elastase 2 [Source:ZFIN;Acc:ZDB-GENE-041117-1]
ENSDARG00000033201	511.253	735.621	507.833	609.527	1081.71	723.492	962.107	0.431843	0.140879	9.35829	0.0022198	0.064479	zgc:101840	protein_coding	20	9428965	9462449	zgc:101840 [Source:ZFIN;Acc:ZDB-GENE-041010-43]
ENSDARG00000116939	33.1153	13.2596	10.0502	5.84834	1.27711	5.88803	16.0819	-2.27884	0.734146	9.35165	0.00222785	1	CR759875.1	protein_coding	1	23261857	23292761
ENSDARG00000099573	22.6578	25.9428	13.5974	53.2849	49.1688	37.5362	46.6173	1.1747	0.382519	9.31598	0.00227164	0.0658812	CR759927.3	TEC	8	23122151	23122372
ENSDARG00000015033	271.313	24.7897	290.275	202.742	15.3253	144.993	218.709	-0.703912	0.230352	9.31019	0.00227883	0.065986	slc23a1	protein_coding	21	30091417	30111134	solute carrier family 23 (ascorbic acid transporter), member 1 [Source:ZFIN;Acc:ZDB-GENE-080804-2]
ENSDARG00000055350	1512.26	1813.69	1614.54	1175.52	1534.45	1159.94	2034.11	-0.372371	0.12185	9.30718	0.00228258	0.0659908	sun1	protein_coding	3	13190012	13258898	Sad1 and UNC84 domain containing 1 [Source:ZFIN;Acc:ZDB-GENE-050522-551]
ENSDARG00000018342	115.032	12.6831	118.238	79.2775	3.19278	40.4802	85.0635	-1.16263	0.380075	9.2899	0.00230421	0.0665118	ggt1b	protein_coding	10	41624711	41664427	gamma-glutamyltransferase 1b [Source:ZFIN;Acc:ZDB-GENE-110408-13]
ENSDARG00000037946	57.516	70.3337	19.5093	77.328	134.097	131.745	113.017	1.24841	0.403994	9.28539	0.00230988	0.0665716	prl	protein_coding	3	32341917	32345900	prolactin [Source:ZFIN;Acc:ZDB-GENE-030513-1]
ENSDARG00000061379	96.4409	91.6644	109.961	50.0358	71.5182	52.2563	108.981	-0.801144	0.261245	9.27767	0.00231964	0.0667484	cmya5	protein_coding	5	51848756	51884775	cardiomyopathy associated 5 [Source:ZFIN;Acc:ZDB-GENE-070630-1]
ENSDARG00000023228	946.98	835.933	924.622	1319.13	984.014	1285.8	1450.55	0.38476	0.126123	9.27304	0.00232552	0.0668133	vsnl1a	protein_coding	20	35382482	35429737	visinin-like 1a [Source:ZFIN;Acc:ZDB-GENE-041001-211]
ENSDARG00000109513	66.8115	26.5193	18.3269	16.8952	7.02411	6.62403	32.9608	-1.88373	0.608739	9.24775	0.00235785	0.067637	CR339054.2	protein_coding	1	34696503	34727517
ENSDARG00000055539	594.332	299.206	600.059	476.315	160.277	471.042	599.314	-0.525289	0.171992	9.238	0.00237044	0.0678686	epdl2	protein_coding	21	28513057	28523548	ependymin-like 2 [Source:ZFIN;Acc:ZDB-GENE-091204-250]
ENSDARG00000020785	874.94	903.961	838.308	644.617	750.941	586.595	1062.01	-0.418076	0.137308	9.23376	0.00237593	0.0678686	lama4	protein_coding	20	218886	259965	laminin, alpha 4 [Source:ZFIN;Acc:ZDB-GENE-040724-213]
ENSDARG00000105389	90.0503	115.878	86.3138	46.1369	83.0122	50.7842	109.122	-0.740645	0.243012	9.23297	0.00237696	0.0678686	mmel1	protein_coding	11	40530748	40605868	membrane metallo-endopeptidase-like 1 [Source:ZFIN;Acc:ZDB-GENE-101112-2]
ENSDARG00000074156	154.538	129.137	157.257	107.869	88.1207	98.6245	169.749	-0.591517	0.194644	9.21524	0.00240009	0.0684229	sgca	protein_coding	12	3078221	3093024	sarcoglycan, alpha [Source:ZFIN;Acc:ZDB-GENE-041111-121]
ENSDARG00000045359	1268.84	1339.22	1110.26	1473.13	1872.24	1611.11	2000.65	0.397971	0.130902	9.2124	0.00240381	0.0684233	elocb	protein_coding	2	30244376	30250311	elongin C paralog b [Source:ZFIN;Acc:ZDB-GENE-040718-138]
ENSDARG00000060766	105.155	117.031	95.1817	68.8804	69.6026	41.2162	114.895	-0.832223	0.27338	9.20898	0.00240831	0.0684353	pxnb	protein_coding	8	3496204	3519152	paxillin b [Source:ZFIN;Acc:ZDB-GENE-130530-697]
ENSDARG00000042210	246.331	250.78	244.162	177.4	188.374	139.105	287.809	-0.567998	0.186789	9.20418	0.00241463	0.0684353	sema3ab	protein_coding	18	9323211	9439922	sema domain, immunoglobulin domain (Ig), short basic domain, secreted, (semaphorin) 3Ab [Source:ZFIN;Acc:ZDB-GENE-991209-6]
ENSDARG00000104818	743.06	117.031	1055.87	551.693	92.5905	299.553	659.155	-0.855442	0.278379	9.20363	0.00241536	0.0684353	si:ch211-93f2.1	protein_coding	25	30380705	30383617	si:ch211-93f2.1 [Source:ZFIN;Acc:ZDB-GENE-041014-96]
ENSDARG00000101584	708.202	1139.75	622.524	828.515	1540.83	961.957	1339.28	0.417245	0.137385	9.19561	0.00242596	0.0686301	CU467822.1	lincRNA	7	14353922	14381369
ENSDARG00000007129	151.633	143.55	136.565	102.021	91.952	90.5284	165.377	-0.61337	0.20223	9.17629	0.0024517	0.0692522	slc6a16a	protein_coding	3	16566361	16591648	solute carrier family 6, member 16a [Source:ZFIN;Acc:ZDB-GENE-061009-43]
ENSDARG00000073699	5018.41	4751.56	5165.82	3727.99	4182.54	3200.88	6013.96	-0.443207	0.145789	9.17013	0.00245996	0.0693793	col9a1a	protein_coding	11	11274940	11301357	collagen, type IX, alpha 1a [Source:ZFIN;Acc:ZDB-GENE-080721-25]
ENSDARG00000041685	240.521	18.4482	427.431	207.291	8.93978	179.585	248.947	-0.850725	0.280714	9.134	0.00250903	0.070655	A2ML1 (1 of many)	protein_coding	15	21220744	21239416	si:dkey-105h12.2 [Source:ZFIN;Acc:ZDB-GENE-131118-9]
ENSDARG00000056322	672.763	604.178	575.82	435.376	470.615	470.306	745.38	-0.441955	0.146045	9.12709	0.00251853	0.0708143	ldb3a	protein_coding	13	22476742	22552687	LIM domain binding 3a [Source:ZFIN;Acc:ZDB-GENE-040121-6]
ENSDARG00000060316	650.686	319.961	434.525	848.659	402.929	1066.47	856.181	0.645321	0.21232	9.12145	0.0025263	0.0709249	cish	protein_coding	6	41503854	41506749	cytokine inducible SH2-containing protein [Source:ZFIN;Acc:ZDB-GENE-050907-1]
ENSDARG00000077967	804.643	554.022	746.083	1005.91	745.194	1001.7	1119.03	0.378219	0.125128	9.11467	0.00253567	0.0710797	si:ch211-140m22.7	protein_coding	9	19489304	19510927	si:ch211-140m22.7 [Source:ZFIN;Acc:ZDB-GENE-070912-73]
ENSDARG00000035399	632.095	857.264	559.858	777.179	1187.07	775.748	1105.36	0.399101	0.132082	9.10364	0.00255101	0.0714013	ankra2	protein_coding	5	34981584	34987273	ankyrin repeat, family A (RFXANK-like), 2 [Source:ZFIN;Acc:ZDB-GENE-040426-2141]
ENSDARG00000093456	3805.93	4467.92	3509.31	4688.42	5410.48	5913.05	6405.72	0.435523	0.144003	9.10036	0.00255559	0.0714209	oip5-as1	lincRNA	13	33261131	33301170	oip5 antisense RNA 1 [Source:ZFIN;Acc:ZDB-GENE-030131-2500]
ENSDARG00000051925	316.047	123.949	378.953	228.085	98.9761	224.481	315.793	-0.541341	0.179168	9.08233	0.00258091	0.0720196	cyb5r2	protein_coding	25	16044734	16057539	cytochrome b5 reductase 2 [Source:ZFIN;Acc:ZDB-GENE-060825-83]
ENSDARG00000057826	164.414	98.006	260.124	117.617	72.7953	107.457	189.128	-0.770194	0.254109	9.07019	0.00259811	0.0722527	si:ch73-61d6.3	protein_coding	8	13190314	13211527	si:ch73-61d6.3 [Source:ZFIN;Acc:ZDB-GENE-091204-109]
ENSDARG00000055591	268.989	66.2982	318.061	187.797	49.8073	108.193	230.425	-0.822461	0.270921	9.06885	0.0026	0.0722527	pipox	protein_coding	15	24150090	24178893	pipecolic acid oxidase [Source:ZFIN;Acc:ZDB-GENE-110627-2]
ENSDARG00000003203	2131.58	805.379	2164.35	4946.39	1204.95	2525.96	3171.05	0.717079	0.236829	9.06814	0.00260102	0.0722527	rhcga	protein_coding	7	14291323	14302716	Rh family, C glycoprotein a [Source:ZFIN;Acc:ZDB-GENE-070424-81]
ENSDARG00000101209	1644.72	1622.29	1541.23	1196.96	1363.95	987.717	1930.04	-0.457425	0.151516	9.05751	0.00261618	0.0725189	lamb1a	protein_coding	25	31546828	31629095	laminin, beta 1a [Source:ZFIN;Acc:ZDB-GENE-021226-1]
ENSDARG00000052129	174.872	183.329	182.678	258.627	268.193	239.201	301.292	0.490272	0.162704	9.0548	0.00262006	0.0725189	boka	protein_coding	6	27062512	27089014	BOK, BCL2 family apoptosis regulator a [Source:ZFIN;Acc:ZDB-GENE-040801-131]
ENSDARG00000041323	397.383	559.787	295.595	487.362	816.074	496.066	704.646	0.505113	0.167541	9.05099	0.00262553	0.0725189	csdc2a	protein_coding	12	19099264	19103490	cold shock domain containing C2, RNA binding a [Source:ZFIN;Acc:ZDB-GENE-040718-442]
ENSDARG00000058733	66.2305	32.2843	118.829	55.2343	14.0482	29.4401	72.8607	-1.15485	0.381555	9.05043	0.00262633	0.0725189	ihha	protein_coding	9	7358749	7367278	Indian hedgehog homolog a [Source:ZFIN;Acc:ZDB-GENE-051010-1]
ENSDARG00000039730	16763.9	28.2488	22068.6	14743.7	19.1567	12508.4	15211.8	-0.533039	0.176983	9.04289	0.00263718	0.0726167	zgc:112160	protein_coding	7	35062132	35066457	zgc:112160 [Source:ZFIN;Acc:ZDB-GENE-050417-229]
ENSDARG00000012586	207.406	258.851	251.256	170.252	154.53	169.281	279.553	-0.54897	0.182115	9.0425	0.00263774	0.0726167	fmnl2a	protein_coding	9	4730398	4856767	formin-like 2a [Source:ZFIN;Acc:ZDB-GENE-081105-70]
ENSDARG00000092283	424.689	227.143	459.946	559.491	374.832	579.235	604.391	0.467572	0.155156	9.02636	0.00266113	0.0730728	cxl34b.11	protein_coding	24	27470097	27473771	CX chemokine ligand 34b, duplicate 11 [Source:ZFIN;Acc:ZDB-GENE-091204-33]
ENSDARG00000021163	113.87	340.138	115.873	167.652	448.905	172.225	314.038	0.492716	0.163797	9.02561	0.00266223	0.0730728	thrb	protein_coding	19	17514631	17658253	thyroid hormone receptor beta [Source:ZFIN;Acc:ZDB-GENE-990415-268]
ENSDARG00000074271	276.541	471.005	214.602	433.427	710.712	313.538	559.029	0.589936	0.196111	8.99985	0.00270002	0.0739998	wrb	protein_coding	15	5901970	5916820	tryptophan rich basic protein [Source:ZFIN;Acc:ZDB-GENE-030131-7696]
ENSDARG00000101423	2794.46	841.122	2675.73	1735.01	767.544	1187.91	2307.82	-0.661056	0.217779	8.99353	0.00270937	0.0741459	CYP2C9	protein_coding	15	16175	32151	si:zfos-411a11.2 [Source:ZFIN;Acc:ZDB-GENE-131119-33]
ENSDARG00000060808	184.748	413.355	174.401	135.811	282.88	126.593	304.728	-0.497838	0.165868	8.98962	0.00271518	0.0741948	mecom	protein_coding	15	35372907	35410860	MDS1 and EVI1 complex locus [Source:ZFIN;Acc:ZDB-GENE-050208-123]
ENSDARG00000024847	278.284	179.87	234.112	160.504	146.868	120.705	258.793	-0.686449	0.227444	8.98392	0.00272365	0.0743163	col5a2b	protein_coding	6	11438972	11495601	collagen, type V, alpha 2b [Source:ZFIN;Acc:ZDB-GENE-110406-2]
ENSDARG00000019601	4865.62	3468.83	3939.1	2871.53	3057.4	2043.15	4678.18	-0.633869	0.209559	8.96975	0.00274485	0.0745497	col12a1b	protein_coding	20	49451764	49681850	collagen, type XII, alpha 1b [Source:ZFIN;Acc:ZDB-GENE-120215-116]
ENSDARG00000062187	182.424	261.157	186.225	119.566	210.085	99.3605	244.755	-0.609009	0.202527	8.96956	0.00274515	0.0745497	kif14	protein_coding	22	22437561	22477008	kinesin family member 14 [Source:ZFIN;Acc:ZDB-GENE-030131-5759]
ENSDARG00000090722	2032.23	796.154	1798.99	1340.57	388.88	1705.32	1856.7	-0.573415	0.189875	8.96781	0.00274778	0.0745497	leg1.1	protein_coding	20	1412193	1421005	liver-enriched gene 1, tandem duplicate 1 [Source:ZFIN;Acc:ZDB-GENE-030131-1178]
ENSDARG00000104453	162.671	205.813	161.395	118.266	143.036	89.0564	203.382	-0.612525	0.204179	8.96741	0.00274838	0.0745497	flt4	protein_coding	14	15816509	15956921	fms-related tyrosine kinase 4 [Source:ZFIN;Acc:ZDB-GENE-980526-326]
ENSDARG00000030913	900.503	751.763	1088.97	680.357	638.556	682.275	1093.97	-0.454343	0.151336	8.95824	0.00276221	0.0748149	cluha	protein_coding	15	25321572	25367309	clustered mitochondria (cluA/CLU1) homolog a [Source:ZFIN;Acc:ZDB-GENE-061103-457]
ENSDARG00000070873	461.29	295.171	592.373	749.237	372.916	801.508	752.659	0.474629	0.158255	8.95399	0.00276864	0.0748792	ccl25b	protein_coding	11	6259048	6265723	chemokine (C-C motif) ligand 25b [Source:ZFIN;Acc:ZDB-GENE-110222-2]
ENSDARG00000075487	94.698	166.61	93.4081	51.9852	130.904	36.8002	132.922	-0.826565	0.273995	8.94606	0.00278069	0.0750948	si:ch211-267e7.3	protein_coding	2	20555394	20599315	si:ch211-267e7.3 [Source:ZFIN;Acc:ZDB-GENE-070912-265]
ENSDARG00000068181	180.681	6.34156	105.823	81.2269	2.55422	58.8803	100.516	-1.08621	0.362343	8.93156	0.00280284	0.0755152	dpep1	protein_coding	7	56615554	56637406	dipeptidase 1 [Source:ZFIN;Acc:ZDB-GENE-061013-388]
ENSDARG00000039747	237.036	101.465	89.2698	78.6277	58.7471	42.6882	140.729	-1.22801	0.404226	8.93052	0.00280444	0.0755152	BX914200.1	transcribed_unprocessed_pseudogene	13	45840427	45843939
ENSDARG00000004713	380.535	474.464	358.262	220.937	429.109	206.817	478.533	-0.580644	0.192932	8.92088	0.00281928	0.0758041	mad2l1	protein_coding	7	57629370	57637779	MAD2 mitotic arrest deficient-like 1 (yeast) [Source:ZFIN;Acc:ZDB-GENE-030515-3]
ENSDARG00000070029	259.112	115.878	349.985	181.298	93.2291	112.609	256.559	-0.822662	0.272775	8.89329	0.00286221	0.0767474	ehhadh	protein_coding	9	12428226	12443726	enoyl-CoA, hydratase/3-hydroxyacyl CoA dehydrogenase [Source:ZFIN;Acc:ZDB-GENE-040426-2581]
ENSDARG00000015524	1087.57	2450.15	1031.04	805.771	1438.67	928.837	1789.11	-0.46313	0.154618	8.89047	0.00286662	0.0767474	prps1a	protein_coding	5	23136544	23147665	phosphoribosyl pyrophosphate synthetase 1A [Source:ZFIN;Acc:ZDB-GENE-011212-5]
ENSDARG00000070830	424.108	198.318	345.255	313.861	109.193	200.193	367.118	-0.681673	0.227711	8.89033	0.00286684	0.0767474	zgc:136858	protein_coding	25	20027175	20049449	zgc:136858 [Source:ZFIN;Acc:ZDB-GENE-060421-6632]
ENSDARG00000089368	897.017	423.155	669.228	1265.19	519.146	1187.17	1141.64	0.518879	0.173513	8.87687	0.00288806	0.0772032	hopx	protein_coding	14	1170968	1178359	HOP homeobox [Source:ZFIN;Acc:ZDB-GENE-031016-2]
ENSDARG00000041864	16.8481	43.2379	134.791	20.1443	13.4097	17.6641	56.6646	-1.90653	0.623373	8.87012	0.00289876	0.0772944	capn3a	protein_coding	17	45305645	45346635	calpain 3a, (p94) [Source:ZFIN;Acc:ZDB-GENE-040912-97]
ENSDARG00000104676	336.962	348.209	271.948	469.817	460.399	424.674	533.124	0.491607	0.164799	8.86425	0.0029081	0.0772944	prkd2	protein_coding	15	11825366	11875820	protein kinase D2 [Source:ZFIN;Acc:ZDB-GENE-131120-142]
ENSDARG00000023053	50.5443	46.1205	53.7984	23.3934	24.2651	30.9122	52.8648	-0.952186	0.319338	8.86224	0.0029113	0.0772944	fam129ab	protein_coding	2	23295415	23349116	family with sequence similarity 129, member Ab [Source:ZFIN;Acc:ZDB-GENE-070912-688]
ENSDARG00000007795	3704.84	2109.43	3888.85	4608.49	2628.29	5438.33	5149.21	0.36253	0.121636	8.8599	0.00291504	0.0772944	cst3	protein_coding	13	33675556	33683913	cystatin C (amyloid angiopathy and cerebral hemorrhage) [Source:ZFIN;Acc:ZDB-GENE-030131-373]
ENSDARG00000003200	159.186	205.236	138.93	85.7756	169.217	74.3364	192.557	-0.69133	0.230741	8.85754	0.00291881	0.0772944	foxm1	protein_coding	4	5807964	5831522	forkhead box M1 [Source:ZFIN;Acc:ZDB-GENE-040426-1275]
ENSDARG00000022295	151.052	40.9319	160.804	113.068	16.6024	100.096	134.183	-0.74978	0.25116	8.85637	0.00292068	0.0772944	hnf1bb	protein_coding	21	38817785	38840667	HNF1 homeobox Bb [Source:ZFIN;Acc:ZDB-GENE-030131-3003]
ENSDARG00000071579	71.4592	25.3663	62.6662	31.1911	16.6024	31.6482	55.1411	-0.967432	0.32397	8.85629	0.0029208	0.0772944	urad	protein_coding	24	21687276	21689146	ureidoimidazoline (2-oxo-4-hydroxy-4-carboxy-5-) decarboxylase [Source:ZFIN;Acc:ZDB-GENE-070112-472]
ENSDARG00000020609	3487.56	3313.75	3145.73	4665.67	3837.72	4577.21	5306.73	0.377335	0.126643	8.83981	0.00294729	0.0778837	snap25a	protein_coding	20	34913069	34956230	synaptosomal-associated protein, 25a [Source:ZFIN;Acc:ZDB-GENE-980526-468]
ENSDARG00000039310	126.651	72.0632	134.2	196.894	121.326	176.641	190.578	0.579762	0.194757	8.82686	0.00296829	0.0783264	parla	protein_coding	2	5543901	5561019	presenilin associated, rhomboid-like a [Source:ZFIN;Acc:ZDB-GENE-050327-8]
ENSDARG00000075444	647.781	386.259	477.682	421.08	243.928	224.481	554.788	-0.766197	0.256568	8.82307	0.00297446	0.078377	cgref1	protein_coding	17	32630789	32636533	cell growth regulator with EF-hand domain 1 [Source:ZFIN;Acc:ZDB-GENE-131121-137]
ENSDARG00000061328	1619.74	1479.31	1443.1	1075.44	1264.34	1129.03	1849.39	-0.404361	0.13592	8.80891	0.00299764	0.078875	cdon	protein_coding	18	44053052	44129151	cell adhesion associated, oncogene regulated [Source:ZFIN;Acc:ZDB-GENE-021115-4]
ENSDARG00000015654	1260.12	533.268	1353.24	1582.95	752.218	1697.22	1651.72	0.369845	0.124568	8.78807	0.00303206	0.0796672	ca15a	protein_coding	12	4320041	4331117	carbonic anhydrase XVa [Source:ZFIN;Acc:ZDB-GENE-070424-7]
ENSDARG00000044091	323.019	274.993	280.816	493.86	352.483	413.634	492.858	0.50015	0.168368	8.78458	0.00303788	0.0797065	pitpnab	protein_coding	10	24323751	24371312	phosphatidylinositol transfer protein, alpha b [Source:ZFIN;Acc:ZDB-GENE-110408-51]
ENSDARG00000069293	285.837	2.88253	351.167	171.551	2.55422	206.081	234.683	-0.740277	0.248931	8.77781	0.00304917	0.0798891	ahsg2	protein_coding	2	10134345	10141741	alpha-2-HS-glycoprotein 2 [Source:ZFIN;Acc:ZDB-GENE-030131-1133]
ENSDARG00000020834	195.206	217.343	153.118	123.465	148.145	89.0564	214.127	-0.668279	0.225088	8.76527	0.00307021	0.0803263	si:dkey-230p4.1	protein_coding	9	12905591	12953824	si:dkey-230p4.1 [Source:ZFIN;Acc:ZDB-GENE-081104-380]
ENSDARG00000101980	221.349	420.273	227.017	105.27	385.049	126.593	343.681	-0.676838	0.226189	8.75045	0.00309526	0.0808668	bmper	protein_coding	16	7154266	7195000	BMP binding endothelial regulator [Source:ZFIN;Acc:ZDB-GENE-030219-146]
ENSDARG00000014462	203.92	235.214	180.313	265.125	312.892	294.401	343.95	0.484798	0.163694	8.74382	0.00310653	0.0809334	rab3c	protein_coding	8	17055292	17067364	RAB3C, member RAS oncogene family [Source:ZFIN;Acc:ZDB-GENE-040718-263]
ENSDARG00000105285	403.774	784.048	384.274	333.355	498.073	231.841	609.323	-0.54921	0.185262	8.74379	0.00310658	0.0809334	FAT4	protein_coding	14	353099	451555	FAT atypical cadherin 4 [Source:NCBI gene;Acc:101882648]
ENSDARG00000060518	403.193	310.16	432.16	317.11	229.88	219.329	441.292	-0.580239	0.195709	8.73745	0.00311741	0.081101	pcsk5b	protein_coding	8	38649989	38810233	proprotein convertase subtilisin/kexin type 5b [Source:ZFIN;Acc:ZDB-GENE-070822-7]
ENSDARG00000070624	37.182	21.3307	45.5217	73.4291	31.2892	105.985	72.2411	0.935677	0.314959	8.71496	0.00315609	0.0819916	cacng7b	protein_coding	16	12963020	13004166	calcium channel, voltage-dependent, gamma subunit 7b [Source:ZFIN;Acc:ZDB-GENE-100921-51]
ENSDARG00000102300	37.763	55.3446	29.5595	18.1948	26.8193	12.5121	41.6903	-1.10802	0.374884	8.70817	0.00316786	0.0821817	ca9	protein_coding	10	6417356	6454386	carbonic anhydrase IX [Source:ZFIN;Acc:ZDB-GENE-080818-5]
ENSDARG00000004576	147.566	215.037	146.024	90.9742	148.783	108.929	198.028	-0.559844	0.189654	8.69081	0.00319819	0.082852	plk4	protein_coding	17	43410753	43428397	polo-like kinase 4 (Drosophila) [Source:ZFIN;Acc:ZDB-GENE-030619-14]
ENSDARG00000099133	31.9533	38.6259	37.245	17.545	18.5181	13.9841	36.4746	-1.11685	0.378665	8.68335	0.00321129	0.0829734	si:ch73-72b7.1	protein_coding	5	7279104	7477362	si:ch73-72b7.1 [Source:ZFIN;Acc:ZDB-GENE-100921-23]
ENSDARG00000014927	43.5727	41.5084	42.5657	135.811	44.0603	107.457	95.3891	1.03755	0.343364	8.68147	0.00321462	0.0829734	uts1	protein_coding	20	38724575	38727396	urotensin 1 [Source:ZFIN;Acc:ZDB-GENE-041014-348]
ENSDARG00000063126	810.452	558.634	864.321	581.585	490.411	468.098	870.904	-0.52383	0.176867	8.67802	0.00322071	0.0829734	gusb	protein_coding	5	2066262	2112030	glucuronidase, beta [Source:ZFIN;Acc:ZDB-GENE-070705-256]
ENSDARG00000029795	801.157	218.496	1093.11	373.644	190.29	589.539	752.221	-0.739069	0.247759	8.67793	0.00322087	0.0829734	fam213b	protein_coding	11	40622310	40647237	family with sequence similarity 213, member B [Source:ZFIN;Acc:ZDB-GENE-040426-2556]
ENSDARG00000011422	560.055	563.823	590.008	388.59	482.109	269.377	659.402	-0.621273	0.20935	8.67493	0.00322616	0.0829938	ryr1a	protein_coding	10	33406819	33540336	ryanodine receptor 1a (skeletal) [Source:ZFIN;Acc:ZDB-GENE-020108-2]
ENSDARG00000056642	306.752	277.876	297.369	473.066	340.35	418.786	487.096	0.461478	0.156422	8.66758	0.00323921	0.0832134	hdac9b	protein_coding	16	19840146	20006270	histone deacetylase 9b [Source:ZFIN;Acc:ZDB-GENE-040109-7]
ENSDARG00000070148	278.284	234.061	209.873	331.406	369.724	354.754	409.941	0.533972	0.181018	8.65776	0.00325671	0.0835466	cygb2	protein_coding	6	22597362	22629398	cytoglobin 2 [Source:ZFIN;Acc:ZDB-GENE-060920-1]
ENSDARG00000092071	82.4977	25.3663	82.7667	53.9347	11.494	25.7601	65.0417	-1.08391	0.367184	8.64881	0.00327274	0.0838413	si:ch211-117n7.6	protein_coding	13	9889676	9895628	si:ch211-117n7.6 [Source:ZFIN;Acc:ZDB-GENE-060503-474]
ENSDARG00000000002	299.78	201.2	274.312	178.699	169.856	182.529	301.517	-0.541325	0.183475	8.63921	0.00329005	0.0841678	ccdc80	protein_coding	9	34089156	34113209	coiled-coil domain containing 80 [Source:ZFIN;Acc:ZDB-GENE-030616-56]
ENSDARG00000100482	161.51	77.2518	193.911	98.1221	60.0242	111.873	161.976	-0.650569	0.220754	8.62443	0.00331684	0.0846794	pmt	protein_coding	14	1431077	1454413	phosphoethanolamine methyltransferase [Source:ZFIN;Acc:ZDB-GENE-060929-740]
ENSDARG00000035970	1171.82	979.483	1081.29	1445.84	1196.01	1568.42	1714.71	0.363336	0.123571	8.62312	0.00331923	0.0846794	ptprn2	protein_coding	7	40228422	40499386	protein tyrosine phosphatase, receptor type, N polypeptide 2 [Source:ZFIN;Acc:ZDB-GENE-030131-3758]
ENSDARG00000102883	3097.73	2972.46	3042.86	2667.49	2104.04	2149.87	3700.51	-0.410805	0.139746	8.61092	0.00334153	0.0850188	sptbn1	protein_coding	11	43135198	43226255	spectrin, beta, non-erythrocytic 1 [Source:ZFIN;Acc:ZDB-GENE-031006-3]
ENSDARG00000055835	120.842	34.0138	165.533	107.869	10.2169	44.8962	111.439	-1.13987	0.384539	8.6108	0.00334175	0.0850188	slc26a6	protein_coding	8	26268100	26288506	solute carrier family 26, member 6 [Source:ZFIN;Acc:ZDB-GENE-081105-83]
ENSDARG00000075043	274.799	227.72	255.394	397.687	279.687	381.986	418.588	0.458929	0.156173	8.60242	0.00335717	0.0852934	si:dkeyp-123h10.2	protein_coding	1	50847783	50859054	si:dkeyp-123h10.2 [Source:ZFIN;Acc:ZDB-GENE-090313-376]
ENSDARG00000020764	135.947	96.853	153.71	213.139	124.518	249.505	223.957	0.563328	0.191723	8.58812	0.00338363	0.0857457	slmapb	protein_coding	23	19590006	19604413	sarcolemma associated protein b [Source:ZFIN;Acc:ZDB-GENE-040426-809]
ENSDARG00000117109	15.6862	5.76506	6.5031	41.5882	35.7591	16.9281	28.205	1.77801	0.591035	8.58789	0.00338406	1	CR626884.5	protein_coding	15	4018362	4027367	si:dkey-83h2.2 [Source:NCBI gene;Acc:101885518]
ENSDARG00000092970	849.958	1080.95	691.693	990.968	1528.06	1045.86	1427.98	0.42168	0.143641	8.58778	0.00338427	0.0857457	tmsb2	protein_coding	14	34486629	34488993	thymosin beta 2 [Source:ZFIN;Acc:ZDB-GENE-070126-5]
ENSDARG00000055644	515.901	174.681	232.929	828.515	250.314	696.995	620.962	0.846539	0.286243	8.58478	0.00338985	0.0857692	prss60.2	protein_coding	6	39098397	39105480	serine protease 60.2 [Source:ZFIN;Acc:ZDB-GENE-050320-109]
ENSDARG00000077664	632.095	594.954	563.996	466.567	405.483	483.554	726.072	-0.418364	0.142658	8.57142	0.00341481	0.0862825	zgc:110239	protein_coding	19	42490936	42503143	zgc:110239 [Source:ZFIN;Acc:ZDB-GENE-050417-107]
ENSDARG00000037747	276.541	231.755	227.608	405.485	332.687	328.994	415.669	0.524197	0.178734	8.5687	0.00341992	0.0862832	fscn1b	protein_coding	1	8662530	8670486	fascin actin-bundling protein 1b [Source:ZFIN;Acc:ZDB-GENE-120507-1]
ENSDARG00000037713	413.069	535.574	438.072	536.098	725.399	565.251	741.195	0.382117	0.130429	8.56302	0.0034306	0.0862832	pcnp	protein_coding	1	7556965	7561222	PEST proteolytic signal containing nuclear protein [Source:ZFIN;Acc:ZDB-GENE-041010-130]
ENSDARG00000030915	3581.68	6.34156	5105.52	3126.91	2.55422	2587.05	3314.78	-0.667816	0.227736	8.56047	0.00343541	0.0862832	cpa1	protein_coding	25	18448186	18454016	carboxypeptidase A1 (pancreatic) [Source:ZFIN;Acc:ZDB-GENE-050522-438]
ENSDARG00000079249	39.5059	14.9891	49.66	90.9742	25.5422	78.0164	68.6285	0.869984	0.296689	8.56016	0.003436	0.0862832	ogdhl	protein_coding	13	29352842	29406695	oxoglutarate dehydrogenase like [Source:ZFIN;Acc:ZDB-GENE-111201-4]
ENSDARG00000007275	9833.49	6473.01	10578.2	13375.2	7470.46	17014.2	14890.9	0.439214	0.149611	8.55898	0.00343823	0.0862832	si:ch211-251b21.1	protein_coding	8	47633438	47665026	si:ch211-251b21.1 [Source:ZFIN;Acc:ZDB-GENE-060809-5]
ENSDARG00000102674	1544.22	1969.92	1595.03	1314.58	1529.34	1202.63	2113.8	-0.345708	0.118134	8.54638	0.00346209	0.086764	ckap5	protein_coding	25	13745551	13790064	cytoskeleton associated protein 5 [Source:ZFIN;Acc:ZDB-GENE-051120-174]
ENSDARG00000100484	22.0768	0.576506	20.1005	3.24908	0	5.15203	11.8113	-2.35181	0.802587	8.54073	0.00347286	1	CR450808.1	protein_coding	25	12919595	12923482	C-C motif chemokine 5-like [Source:NCBI gene;Acc:101884623]
ENSDARG00000068214	6649.78	7144.06	5618.09	7933.6	9178.6	8109.29	10294.1	0.365719	0.124998	8.53799	0.0034781	0.0870468	ccni	protein_coding	21	5780888	5799199	cyclin I [Source:ZFIN;Acc:ZDB-GENE-040426-2898]
ENSDARG00000018967	40.0869	49.5795	49.0688	24.693	13.4097	27.9681	47.251	-1.12673	0.380981	8.53451	0.00348475	0.0870951	gabbr1a	protein_coding	15	34717514	34845414	gamma-aminobutyric acid (GABA) B receptor, 1a [Source:ZFIN;Acc:ZDB-GENE-030904-5]
ENSDARG00000063908	76750.1	59486.2	77047.5	89096.8	79986.1	101864	111555	0.337936	0.115552	8.52921	0.00349491	0.0872308	mt-co2	protein_coding	MT	8130	8820	cytochrome c oxidase II, mitochondrial [Source:ZFIN;Acc:ZDB-GENE-011205-15]
ENSDARG00000101670	458.385	503.29	348.803	282.02	393.35	219.329	509.773	-0.586289	0.20004	8.52005	0.00351254	0.0875525	kntc1	protein_coding	5	66433287	66512308	kinetochore associated 1 [Source:ZFIN;Acc:ZDB-GENE-050208-92]
ENSDARG00000068849	640.809	650.875	668.637	471.116	543.411	495.33	800.893	-0.390711	0.133682	8.51526	0.00352181	0.0876287	fam83ha	protein_coding	13	42564666	42579437	family with sequence similarity 83, member Ha [Source:ZFIN;Acc:ZDB-GENE-090312-104]
ENSDARG00000059743	84.8215	70.9102	67.3957	39.6387	43.4218	46.3682	81.4238	-0.799251	0.273369	8.51356	0.0035251	0.0876287	tmem98	protein_coding	3	39099716	39110228	transmembrane protein 98 [Source:ZFIN;Acc:ZDB-GENE-070112-1092]
ENSDARG00000015955	472.328	169.493	394.324	367.796	53.0001	286.305	401.782	-0.808338	0.27178	8.5051	0.00354152	0.0879183	cldnc	protein_coding	21	25754268	25756119	claudin c [Source:ZFIN;Acc:ZDB-GENE-010328-3]
ENSDARG00000096546	880.169	1144.94	795.151	643.967	913.134	644.739	1159.97	-0.373191	0.127882	8.4965	0.00355831	0.0882163	nrp2a	protein_coding	1	5606460	5746030	neuropilin 2a [Source:ZFIN;Acc:ZDB-GENE-040611-2]
ENSDARG00000038881	2260.55	1125.34	2124.15	1670.68	968.05	1569.16	2240.77	-0.376579	0.128989	8.48966	0.0035717	0.0883196	acaa2	protein_coding	8	2509625	2529878	acetyl-CoA acyltransferase 2 [Source:ZFIN;Acc:ZDB-GENE-040426-1996]
ENSDARG00000032849	2025.26	1234.88	2118.83	1831.83	766.267	1519.11	2188.92	-0.443338	0.151652	8.48949	0.00357205	0.0883196	ndrg1a	protein_coding	19	34959967	34979837	N-myc downstream regulated 1a [Source:ZFIN;Acc:ZDB-GENE-030826-34]
ENSDARG00000087359	970.219	39.7789	785.692	167.652	33.2049	200.929	507.667	-1.65283	0.530202	8.48393	0.00358297	0.0884711	c3a.2	protein_coding	1	56229674	56266731	complement component c3a, duplicate 2 [Source:ZFIN;Acc:ZDB-GENE-990415-36]
ENSDARG00000101535	52.8682	35.1668	39.6098	23.3934	19.7952	16.1921	43.2344	-1.10224	0.37717	8.47322	0.00360413	0.0888545	col10a1b	protein_coding	20	484256	487783	collagen, type X, alpha 1b [Source:ZFIN;Acc:ZDB-GENE-030131-7079]
ENSDARG00000071410	102.251	122.219	89.861	54.5845	87.4821	58.1443	118.902	-0.6811	0.233483	8.4712	0.00360813	0.0888545	cks2	protein_coding	22	21313332	21314860	CDC28 protein kinase regulatory subunit 2 [Source:ZFIN;Acc:ZDB-GENE-050208-508]
ENSDARG00000011925	2174.57	954.693	1712.68	1322.37	715.821	1540.46	1941.36	-0.4466	0.153226	8.4637	0.00362303	0.0890161	spns1	protein_coding	3	15455319	15475080	spinster homolog 1 (Drosophila) [Source:ZFIN;Acc:ZDB-GENE-020228-1]
ENSDARG00000102050	220.187	192.553	224.061	133.212	88.1207	192.097	242.108	-0.683639	0.233265	8.46304	0.00362435	0.0890161	LO017850.1	protein_coding	23	45937468	45955177	mucolipin 3b [Source:NCBI gene;Acc:100001113]
ENSDARG00000069089	69.1354	40.3554	67.9869	98.1221	69.6026	120.705	107.188	0.694834	0.238464	8.45664	0.00363713	0.0892055	agrp	protein_coding	7	35080490	35083585	agouti related neuropeptide [Source:ZFIN;Acc:ZDB-GENE-040817-1]
ENSDARG00000089107	37.763	16.7187	54.9807	24.0432	6.38556	19.1361	36.659	-1.1872	0.407846	8.45434	0.00364173	0.0892055	mlxipl	protein_coding	5	3819190	3839285	MLX interacting protein like [Source:ZFIN;Acc:ZDB-GENE-100922-66]
ENSDARG00000090785	155.119	145.279	111.144	90.9742	85.5664	82.4324	154.894	-0.67976	0.233437	8.44003	0.0036705	0.0897857	diaph3	protein_coding	11	31680513	32155212	diaphanous-related formin 3 [Source:ZFIN;Acc:ZDB-GENE-040801-144]
ENSDARG00000053862	11.6194	10.3771	49.66	7.79778	1.91567	8.83204	20.7596	-2.03539	0.692489	8.43945	0.00367168	1	crygmx	protein_coding	12	30838167	30841679	crystallin, gamma MX [Source:ZFIN;Acc:ZDB-GENE-030131-7732]
ENSDARG00000096954	141.176	104.348	104.641	235.233	154.53	174.433	210.71	0.66939	0.229737	8.43773	0.00367515	0.0897857	si:dkeyp-67f1.1	protein_coding	6	46309795	46320527	si:dkeyp-67f1.1 [Source:ZFIN;Acc:ZDB-GENE-131127-559]
ENSDARG00000023967	1415.24	1553.68	1492.17	1738.91	1996.12	2146.19	2383.36	0.386433	0.132889	8.43244	0.00368586	0.0899281	atp6v1c1a	protein_coding	16	52748263	52767591	ATPase H+ transporting V1 subunit C1a [Source:ZFIN;Acc:ZDB-GENE-030616-612]
ENSDARG00000052960	302.104	538.456	271.948	368.445	706.242	565.987	634.986	0.582714	0.200107	8.41473	0.00372194	0.0906885	nppa	protein_coding	8	48613040	48617664	natriuretic peptide A [Source:ZFIN;Acc:ZDB-GENE-030131-95]
ENSDARG00000034268	854.606	1166.27	708.246	597.83	861.411	604.995	1107.36	-0.410581	0.141367	8.41193	0.00372767	0.0907082	slit3	protein_coding	14	24491818	24761161	slit homolog 3 (Drosophila) [Source:ZFIN;Acc:ZDB-GENE-010306-4]
ENSDARG00000010276	603.627	258.851	749.039	814.219	386.965	1050.28	887.945	0.487789	0.167879	8.40576	0.00374034	0.0908966	ptgs2b	protein_coding	20	34121818	34127415	prostaglandin-endoperoxide synthase 2b [Source:ZFIN;Acc:ZDB-GENE-041014-323]
ENSDARG00000014320	149.309	14.9891	154.892	102.671	8.93978	65.5043	114.393	-0.843638	0.290637	8.39334	0.00376598	0.0913994	gucy2c	protein_coding	3	3765831	3798755	guanylate cyclase 2C [Source:ZFIN;Acc:ZDB-GENE-091118-67]
ENSDARG00000026448	151.633	200.047	125.332	213.789	297.567	186.945	271.266	0.535231	0.184532	8.38416	0.00378504	0.0916119	med29	protein_coding	15	15232855	15237211	mediator complex subunit 29 [Source:ZFIN;Acc:ZDB-GENE-021217-1]
ENSDARG00000001782	211.473	150.468	157.257	124.115	73.4339	139.841	197.63	-0.674351	0.231715	8.38189	0.00378979	0.0916119	prkacba	protein_coding	11	8129536	8150894	protein kinase, cAMP-dependent, catalytic, beta a [Source:ZFIN;Acc:ZDB-GENE-040426-1351]
ENSDARG00000056765	8853.39	9.8006	13481.5	8332.58	4.46989	5924.83	8422.03	-0.715834	0.246697	8.38021	0.00379328	0.0916119	ela2l	protein_coding	8	21366771	21372485	elastase 2 like [Source:ZFIN;Acc:ZDB-GENE-040511-1]
ENSDARG00000089372	734.926	966.224	612.474	1154.72	1367.15	820.644	1305.6	0.523573	0.180428	8.37958	0.0037946	0.0916119	clk4a	protein_coding	14	6933400	6943934	CDC-like kinase 4a [Source:ZFIN;Acc:ZDB-GENE-030131-576]
ENSDARG00000042563	156.281	207.542	144.251	86.4254	174.964	78.7524	196.122	-0.65849	0.226233	8.36385	0.00382759	0.0922874	mis18bp1	protein_coding	17	28611746	28623360	MIS18 binding protein 1 [Source:ZFIN;Acc:ZDB-GENE-030616-151]
ENSDARG00000004782	1208.42	2320.44	1130.36	987.719	1692.17	917.06	1908.13	-0.362002	0.125074	8.35475	0.0038468	0.0926294	fgfr3	protein_coding	13	13213567	13294872	fibroblast growth factor receptor 3 [Source:ZFIN;Acc:ZDB-GENE-000816-1]
ENSDARG00000102061	711.688	688.348	698.787	897.395	835.869	1047.33	1124.12	0.389418	0.134546	8.35087	0.00385503	0.0927066	b3galt2	protein_coding	22	24157807	24169089	UDP-Gal:betaGlcNAc beta 1,3-galactosyltransferase, polypeptide 2 [Source:ZFIN;Acc:ZDB-GENE-040426-2078]
ENSDARG00000040110	221.349	323.42	183.86	137.761	246.482	86.8484	277.551	-0.701947	0.241544	8.3477	0.00386176	0.0927475	kif20bb	protein_coding	12	16452575	16479291	kinesin family member 20Bb [Source:ZFIN;Acc:ZDB-GENE-030131-9684]
ENSDARG00000112287	800.576	182.176	848.95	645.917	145.591	561.571	733.505	-0.424551	0.146772	8.34438	0.00386882	0.0927963	zgc:66156	protein_coding	22	254390	263117	zgc:66156 [Source:ZFIN;Acc:ZDB-GENE-040426-1554]
ENSDARG00000061351	63.3257	57.6506	73.8988	115.667	81.0966	116.289	116.913	0.659902	0.228102	8.333	0.00389314	0.0932584	tfpi2	protein_coding	19	40848109	40855106	tissue factor pathway inhibitor 2 [Source:ZFIN;Acc:ZDB-GENE-060503-38]
ENSDARG00000102729	12.2004	3.45903	2.95595	0	0.638556	0	4.47471	-4.69812	1.62648	8.32998	0.0038996	1	CR407590.1	protein_coding	2	45332137	45336975	sterile alpha motif domain-containing protein 9-like [Source:NCBI gene;Acc:101886156]
ENSDARG00000077880	203.92	11.5301	140.703	113.068	5.747	75.8084	127.049	-0.905928	0.313448	8.31705	0.00392746	0.0936679	si:ch211-255i20.3	protein_coding	14	17382803	17393595	si:ch211-255i20.3 [Source:ZFIN;Acc:ZDB-GENE-141216-113]
ENSDARG00000045131	570.512	763.87	506.65	647.866	1050.42	865.54	1015.92	0.466212	0.161365	8.31543	0.00393096	0.0936679	id4	protein_coding	16	9977858	9980402	inhibitor of DNA binding 4 [Source:ZFIN;Acc:ZDB-GENE-051113-208]
ENSDARG00000076171	774.432	895.89	778.007	628.371	681.339	622.659	1011.1	-0.35144	0.121763	8.31496	0.00393198	0.0936679	znf827	protein_coding	1	36017867	36152131	zinc finger protein 827 [Source:ZFIN;Acc:ZDB-GENE-080728-3]
ENSDARG00000069139	80.1738	58.2271	105.232	146.858	84.2893	155.297	144.922	0.63917	0.221184	8.31485	0.00393222	0.0936679	grik1a	protein_coding	10	25402463	25570647	glutamate receptor, ionotropic, kainate 1a [Source:ZFIN;Acc:ZDB-GENE-030131-6502]
ENSDARG00000032431	191.72	168.34	176.175	117.617	136.651	106.721	207.22	-0.585717	0.202436	8.31328	0.00393563	0.0936679	mpv17	protein_coding	20	38671894	38716529	MpV17 mitochondrial inner membrane protein [Source:ZFIN;Acc:ZDB-GENE-040426-1168]
ENSDARG00000074772	101.089	77.8283	107.006	145.559	118.133	163.393	164.158	0.567416	0.196771	8.29127	0.00398361	0.0946877	ccl44	protein_coding	11	6182680	6188413	chemokine (C-C motif) ligand 44 [Source:ZFIN;Acc:ZDB-GENE-131121-642]
ENSDARG00000016594	113.289	152.198	85.1315	57.1838	103.446	61.8243	132.49	-0.686926	0.238084	8.28711	0.00399274	0.0947827	haus4	protein_coding	5	1493767	1515857	HAUS augmin-like complex, subunit 4 [Source:ZFIN;Acc:ZDB-GENE-040718-122]
ENSDARG00000079939	1690.04	1583.08	1940.88	1378.91	1209.42	1517.64	2149.2	-0.358828	0.124521	8.28461	0.00399826	0.0947916	jmjd1cb	protein_coding	12	8581875	8817999	jumonji domain containing 1Cb [Source:ZFIN;Acc:ZDB-GENE-121214-344]
ENSDARG00000102636	57.516	69.7572	67.9869	124.115	84.9279	120.705	120.844	0.727912	0.251512	8.26685	0.00403755	0.0954596	trmt9b	protein_coding	15	33702918	33734112	tRNA methyltransferase 9B [Source:ZFIN;Acc:ZDB-GENE-030131-4851]
ENSDARG00000056084	42.4108	45.544	111.144	173.501	56.8314	317.954	171.109	1.23502	0.415902	8.26633	0.00403871	0.0954596	igsf21b	protein_coding	23	21638258	21661916	immunoglobin superfamily, member 21b [Source:ZFIN;Acc:ZDB-GENE-070424-59]
ENSDARG00000060030	619.313	710.255	688.737	504.907	531.917	530.659	827.375	-0.375832	0.130609	8.26274	0.00404671	0.0954596	setd1a	protein_coding	3	32714157	32742578	SET domain containing 1A [Source:ZFIN;Acc:ZDB-GENE-080521-4]
ENSDARG00000089245	146.985	96.2765	158.439	258.627	129.627	211.969	230.636	0.551364	0.191448	8.26254	0.00404714	0.0954596	dusp23b	protein_coding	17	6276559	6282608	dual specificity phosphatase 23b [Source:ZFIN;Acc:ZDB-GENE-040718-163]
ENSDARG00000007941	137.69	218.496	175.584	202.742	333.965	244.353	302.757	0.534949	0.185863	8.2486	0.00407835	0.0959507	hmx4	protein_coding	1	40909750	40911332	H6 family homeobox 4 [Source:ZFIN;Acc:ZDB-GENE-060825-142]
ENSDARG00000092142	21.4959	44.3909	49.66	105.27	56.8314	101.568	87.1492	1.14099	0.388392	8.24859	0.00407836	0.0959507	BX663503.1	lincRNA	18	49193824	49214852
ENSDARG00000100596	188.815	230.602	253.03	153.356	170.494	116.289	256.896	-0.627739	0.217921	8.24212	0.00409293	0.0961708	si:ch73-43g23.1	protein_coding	14	7120620	7128980	si:ch73-43g23.1 [Source:ZFIN;Acc:ZDB-GENE-041111-305]
ENSDARG00000015947	6868.22	6903.66	6766.77	5472.75	5875.35	4820.82	8474.13	-0.359559	0.125092	8.23303	0.00411347	0.0965305	matn4	protein_coding	6	52790049	52846194	matrilin 4 [Source:ZFIN;Acc:ZDB-GENE-050208-64]
ENSDARG00000076564	1472.18	1660.91	1407.63	1113.13	1390.77	875.844	1829.71	-0.451974	0.157265	8.21116	0.00416336	0.0975771	hspg2	protein_coding	23	26543716	26725637	heparan sulfate proteoglycan 2 [Source:ZFIN;Acc:ZDB-GENE-080807-4]
ENSDARG00000038107	258.531	228.296	244.753	205.991	141.759	142.049	281.977	-0.593188	0.206578	8.20784	0.00417097	0.0976314	sgcg	protein_coding	15	9327252	9353696	sarcoglycan, gamma [Source:ZFIN;Acc:ZDB-GENE-030724-2]
ENSDARG00000062297	170.224	25.9428	149.571	98.1221	15.3253	108.929	130.861	-0.672384	0.234616	8.2034	0.00418121	0.0977469	soat1	protein_coding	8	14886452	14910223	sterol O-acyltransferase 1 [Source:ZFIN;Acc:ZDB-GENE-081105-177]
ENSDARG00000077405	1403.62	1481.62	1597.99	1188.51	1146.85	1221.03	1854.62	-0.346247	0.120789	8.20005	0.00418891	0.0978032	psip1b	protein_coding	23	45200481	45368589	PC4 and SFRS1 interacting protein 1b [Source:ZFIN;Acc:ZDB-GENE-030131-3273]
ENSDARG00000032963	90.0503	142.397	86.905	107.869	235.627	180.321	194.435	0.696312	0.242441	8.19219	0.00420712	0.0981041	her12	protein_coding	23	21444922	21446985	hairy-related 12 [Source:ZFIN;Acc:ZDB-GENE-040824-5]
ENSDARG00000035273	54.0302	111.842	57.9367	32.4908	66.4098	35.3282	82.7704	-0.745865	0.260432	8.18908	0.00421432	0.0981479	tmtc2b	protein_coding	18	11858397	11909472	transmembrane and tetratricopeptide repeat containing 2b [Source:ZFIN;Acc:ZDB-GENE-081031-100]
ENSDARG00000057691	1343.2	2242.61	1157.55	1019.56	1630.23	988.453	1936.84	-0.377453	0.131775	8.18154	0.00423188	0.0982782	srsf1a	protein_coding	15	16072080	16076518	serine/arginine-rich splicing factor 1a [Source:ZFIN;Acc:ZDB-GENE-040426-1950]
ENSDARG00000042660	1582.56	1545.04	1443.69	1797.39	2174.92	1991.63	2429.27	0.367856	0.128407	8.1788	0.00423829	0.0982782	fam32a	protein_coding	22	15720381	15721823	family with sequence similarity 32, member A [Source:ZFIN;Acc:ZDB-GENE-040704-44]
ENSDARG00000030265	1511.68	1231.99	1666.57	1890.31	1641.09	2902.8	2494.86	0.519697	0.181203	8.17813	0.00423984	0.0982782	scdb	protein_coding	13	30007554	30028103	stearoyl-CoA desaturase b [Source:ZFIN;Acc:ZDB-GENE-050522-12]
ENSDARG00000032990	393.316	470.429	403.192	323.608	346.736	273.057	510.359	-0.435299	0.152049	8.17754	0.00424123	0.0982782	plxnb3	protein_coding	8	8166285	8282555	plexin B3 [Source:ZFIN;Acc:ZDB-GENE-081104-53]
ENSDARG00000010953	532.168	491.183	570.499	671.259	647.495	799.3	855.054	0.396969	0.138669	8.17424	0.00424894	0.0983333	ndel1a	protein_coding	12	26467847	26487363	nudE neurodevelopment protein 1-like 1a [Source:ZFIN;Acc:ZDB-GENE-040115-2]
ENSDARG00000098586	55.7731	36.3199	112.326	53.9347	12.7711	27.2321	68.7694	-1.19182	0.413571	8.16779	0.00426409	0.0985603	zgc:194887	protein_coding	17	450956	456458	zgc:194887 [Source:ZFIN;Acc:ZDB-GENE-081022-162]
ENSDARG00000007276	9220.57	9.22409	10846	7628.83	7.02411	4825.24	7492.03	-0.666347	0.232634	8.14806	0.00431073	0.0994669	ela3l	protein_coding	5	26111596	26118855	elastase 3 like [Source:ZFIN;Acc:ZDB-GENE-060710-2]
ENSDARG00000098345	123.746	44.9674	107.006	81.8767	24.9037	57.4083	101.487	-0.774424	0.27087	8.14664	0.0043141	0.0994669	mamdc2a	protein_coding	5	52509108	52569014	MAM domain containing 2a [Source:ZFIN;Acc:ZDB-GENE-060526-16]
ENSDARG00000068716	176.034	247.321	219.923	261.876	332.687	352.546	366.374	0.551424	0.192788	8.13797	0.00433479	0.0998191	cuedc1a	protein_coding	10	37137464	37167451	CUE domain containing 1a [Source:ZFIN;Acc:ZDB-GENE-061027-344]
ENSDARG00000109749	22.0768	24.2132	17.1445	46.1369	58.7471	30.1761	45.8112	1.06219	0.370679	8.13157	0.00435011	0.100047	si:ch211-162i8.7	protein_coding	4	45441669	45444598	si:ch211-162i8.7 [Source:ZFIN;Acc:ZDB-GENE-110914-84]
ENSDARG00000011373	205.082	228.296	338.752	160.504	118.771	207.553	290.121	-0.699666	0.244148	8.12914	0.00435594	0.100056	mknk2a	protein_coding	2	23006792	23024952	MAP kinase interacting serine/threonine kinase 2a [Source:ZFIN;Acc:ZDB-GENE-030131-6099]
ENSDARG00000078411	133.623	128.561	164.351	229.385	153.253	354.018	267.302	0.721761	0.250894	8.12186	0.00437346	0.100334	hspb15	protein_coding	5	32321313	32323136	heat shock protein, alpha-crystallin-related, b15 [Source:ZFIN;Acc:ZDB-GENE-080214-5]
ENSDARG00000061651	235.293	239.826	278.451	366.496	323.109	345.922	412.234	0.446762	0.156617	8.11667	0.00438601	0.100497	marveld2b	protein_coding	5	26204561	26211846	MARVEL domain containing 2b [Source:ZFIN;Acc:ZDB-GENE-050208-54]
ENSDARG00000096270	181.843	152.774	177.357	241.731	202.422	279.681	284.592	0.481109	0.168748	8.10465	0.00441518	0.10104	BX548046.2	lincRNA	6	11077114	11077609
ENSDARG00000021154	543.787	260.004	384.865	398.337	116.856	219.329	443.983	-0.78229	0.272666	8.09597	0.00443638	0.101399	zgc:92040	protein_coding	12	3926168	3940768	zgc:92040 [Source:ZFIN;Acc:ZDB-GENE-040718-87]
ENSDARG00000070426	4438.61	1963	4026.6	5758.66	2224.73	5994.75	5614.72	0.364071	0.127711	8.09097	0.00444863	0.101553	chac1	protein_coding	20	28266892	28269462	ChaC, cation transport regulator homolog 1 (E. coli) [Source:ZFIN;Acc:ZDB-GENE-030131-1957]
ENSDARG00000104839	158.605	206.389	231.747	141.01	133.458	106.721	225.727	-0.655454	0.229862	8.08798	0.00445598	0.101595	mansc1	protein_coding	4	69619	72011	MANSC domain containing 1 [Source:ZFIN;Acc:ZDB-GENE-070209-77]
ENSDARG00000102464	395.059	393.177	358.853	265.125	321.193	270.113	462.599	-0.438297	0.153904	8.08207	0.00447054	0.101724	wnt5b	protein_coding	4	8532580	8663117	wingless-type MMTV integration site family, member 5b [Source:ZFIN;Acc:ZDB-GENE-980526-87]
ENSDARG00000090623	200.434	247.897	206.326	159.205	171.771	131.009	257.87	-0.5115	0.179728	8.0812	0.00447267	0.101724	si:dkeyp-106c3.1	protein_coding	2	7295515	7412581	si:dkeyp-106c3.1 [Source:ZFIN;Acc:ZDB-GENE-050411-73]
ENSDARG00000076221	599.56	164.304	518.474	565.339	339.712	1176.87	772.538	0.756772	0.264399	8.07382	0.00449092	0.102014	zgc:198419	protein_coding	3	32105175	32106672	zgc:198419 [Source:ZFIN;Acc:ZDB-GENE-030131-7540]
ENSDARG00000036107	6946.07	4737.72	6394.32	10872.1	5248.93	9270.7	10008.4	0.434251	0.152236	8.0686	0.00450388	0.102137	txnipa	protein_coding	19	24488403	24492326	thioredoxin interacting protein a [Source:ZFIN;Acc:ZDB-GENE-030804-10]
ENSDARG00000063407	353.229	353.398	416.789	266.424	298.205	239.201	444.872	-0.496122	0.174102	8.06718	0.00450743	0.102137	ADAMTSL4	protein_coding	16	1254390	1321591	ADAMTS-like 4 [Source:NCBI gene;Acc:100333903]
ENSDARG00000062425	155.7	194.859	161.395	213.139	259.892	242.881	283.048	0.47439	0.166951	8.05245	0.00454421	0.102781	zgc:153521	protein_coding	9	24204180	24209083	zgc:153521 [Source:ZFIN;Acc:ZDB-GENE-061103-379]
ENSDARG00000093043	206.244	48.4265	281.407	189.096	22.3494	89.0564	192.812	-0.905193	0.317334	8.05053	0.00454902	0.102781	ugt2a7	protein_coding	5	9377005	9391846	UDP glucuronosyltransferase 2 family, polypeptide A7 [Source:ZFIN;Acc:ZDB-GENE-141215-33]
ENSDARG00000062476	178.358	281.911	232.929	307.363	339.073	375.362	395.045	0.562513	0.197365	8.04912	0.00455258	0.102781	snapc5	protein_coding	18	19487702	19491162	small nuclear RNA activating complex, polypeptide 5 [Source:ZFIN;Acc:ZDB-GENE-041111-50]
ENSDARG00000028087	1136.96	881.477	1536.5	732.992	846.725	747.044	1357.15	-0.60075	0.209309	8.04683	0.00455835	0.102786	aldh2.2	protein_coding	5	69597166	69621227	aldehyde dehydrogenase 2 family member, tandem duplicate 2 [Source:ZFIN;Acc:ZDB-GENE-030326-5]
ENSDARG00000029124	227.74	317.078	278.451	150.107	266.278	166.337	324.734	-0.54336	0.190981	8.02866	0.0046043	0.103695	adamts15a	protein_coding	5	30179010	30209068	ADAM metallopeptidase with thrombospondin type 1 motif, 15a [Source:ZFIN;Acc:ZDB-GENE-060526-203]
ENSDARG00000018121	104.574	114.148	98.1377	64.3317	84.2893	51.5203	119.472	-0.688852	0.242578	8.01722	0.00463346	0.103928	cenpj	protein_coding	9	29569375	29579908	centromere protein J [Source:ZFIN;Acc:ZDB-GENE-030131-6323]
ENSDARG00000053990	3439.92	5032.9	3093.7	2026.12	4464.78	2448.68	4739.13	-0.434527	0.152867	8.01715	0.00463364	0.103928	hmgb2b	protein_coding	23	45025909	45029559	high mobility group box 2b [Source:ZFIN;Acc:ZDB-GENE-040912-122]
ENSDARG00000059311	865.063	681.43	895.063	1377.61	710.074	1513.96	1390.24	0.487502	0.170978	8.01523	0.00463855	0.103928	dpysl5b	protein_coding	4	798696	815871	dihydropyrimidinase-like 5b [Source:ZFIN;Acc:ZDB-GENE-050720-4]
ENSDARG00000076443	158.024	206.966	147.798	261.876	240.735	241.409	289.701	0.537925	0.189263	8.01179	0.00464738	0.103928	si:dkey-183c6.8	protein_coding	7	23967332	23996133	si:dkey-183c6.8 [Source:ZFIN;Acc:ZDB-GENE-160728-23]
ENSDARG00000060312	232.969	236.944	258.942	172.851	190.29	130.273	282.275	-0.579128	0.203843	8.01173	0.00464754	0.103928	wdr62	protein_coding	15	5565641	5624456	WD repeat domain 62 [Source:ZFIN;Acc:ZDB-GENE-060503-291]
ENSDARG00000044751	1991.56	1209.51	2179.13	2485.54	1588.09	2740.88	2807.18	0.335439	0.118379	8.01137	0.00464846	0.103928	ddt	protein_coding	21	15709061	15711765	D-dopachrome tautomerase [Source:ZFIN;Acc:ZDB-GENE-040625-160]
ENSDARG00000060148	282.351	272.111	261.897	192.345	222.217	169.281	323.371	-0.500434	0.176529	7.99732	0.00468466	0.104611	sh3pxd2aa	protein_coding	1	47585700	47686888	SH3 and PX domains 2Aa [Source:ZFIN;Acc:ZDB-GENE-060503-271]
ENSDARG00000116378	39.5059	9.22409	46.1129	22.0937	3.19278	16.9281	31.5993	-1.22727	0.43477	7.98384	0.00471967	0.105265	ms4a17a.17	protein_coding	4	76492691	76507576	membrane-spanning 4-domains, subfamily A, member 17A.17 [Source:ZFIN;Acc:ZDB-GENE-070424-27]
ENSDARG00000004358	149.89	595.53	323.381	453.571	701.134	671.235	666.775	0.899999	0.312426	7.97862	0.00473331	0.10536	gnb3a	protein_coding	16	12022543	12049762	guanine nucleotide binding protein (G protein), beta polypeptide 3a [Source:ZFIN;Acc:ZDB-GENE-040718-134]
ENSDARG00000044975	2061.28	846.31	1952.7	2993.05	903.556	3086.06	2722.92	0.421432	0.148528	7.97785	0.00473533	0.10536	krt94	protein_coding	11	11468566	11471857	keratin 94 [Source:ZFIN;Acc:ZDB-GENE-061027-116]
ENSDARG00000002403	461.871	844.004	358.262	278.121	711.351	233.313	668.03	-0.543661	0.191609	7.97399	0.00474542	0.105457	nusap1	protein_coding	13	33251721	33256667	nucleolar and spindle associated protein 1 [Source:ZFIN;Acc:ZDB-GENE-030827-5]
ENSDARG00000057317	164.414	269.805	172.036	124.765	200.506	97.8885	237.939	-0.546017	0.193105	7.96956	0.00475706	0.105588	nexn	protein_coding	8	18515711	18537882	nexilin (F actin binding protein) [Source:ZFIN;Acc:ZDB-GENE-041114-92]
ENSDARG00000079586	237.036	101.465	260.715	360.648	123.88	372.418	334.791	0.465197	0.164561	7.9615	0.00477829	0.105932	gabrb2	protein_coding	14	22172047	22273847	gamma-aminobutyric acid (GABA) A receptor, beta 2 [Source:ZFIN;Acc:ZDB-GENE-030131-8196]
ENSDARG00000079017	285.256	331.491	282.589	179.999	282.242	195.041	359.528	-0.485571	0.171722	7.94691	0.00481696	0.106535	tlnrd1	protein_coding	7	11390462	11393193	talin rod domain containing 1 [Source:ZFIN;Acc:ZDB-GENE-130103-2]
ENSDARG00000020645	2101.95	1017.53	1528.23	1336.02	557.459	1520.58	1858.47	-0.531427	0.187477	7.94548	0.00482077	0.106535	slc7a3a	protein_coding	21	30502002	30537411	solute carrier family 7 (cationic amino acid transporter, y+ system), member 3a [Source:ZFIN;Acc:ZDB-GENE-041114-206]
ENSDARG00000093844	9293.77	4.61205	13331.9	8404.06	2.55422	6105.15	8546	-0.669079	0.236667	7.94471	0.00482282	0.106535	zgc:136461	protein_coding	7	35068036	35069807	zgc:136461 [Source:ZFIN;Acc:ZDB-GENE-060519-7]
ENSDARG00000017369	363.106	343.597	376.588	265.774	279.049	273.057	438.732	-0.416705	0.147674	7.94137	0.00483174	0.106605	sema3d	protein_coding	18	9171778	9238675	sema domain, immunoglobulin domain (Ig), short basic domain, secreted, (semaphorin) 3D [Source:ZFIN;Acc:ZDB-GENE-990715-2]
ENSDARG00000069946	2381.97	1232.57	2558.08	1518.62	1220.92	1348.36	2367.42	-0.541552	0.190192	7.93468	0.00484963	0.106814	itga6b	protein_coding	1	31019165	31064706	integrin, alpha 6b [Source:ZFIN;Acc:ZDB-GENE-050320-5]
ENSDARG00000078671	92.3741	86.4759	82.1755	144.909	120.048	131.745	151.561	0.589173	0.208816	7.93349	0.00485282	0.106814	cdk5r2b	protein_coding	9	11532025	11534622	cyclin-dependent kinase 5, regulatory subunit 2b (p39) [Source:ZFIN;Acc:ZDB-GENE-040801-251]
ENSDARG00000086112	390.411	356.857	352.941	223.536	333.326	190.625	426.984	-0.604368	0.212771	7.91463	0.00490366	0.107805	si:ch211-266i6.3	protein_coding	10	32050906	32058078	si:ch211-266i6.3 [Source:ZFIN;Acc:ZDB-GENE-030131-5420]
ENSDARG00000058603	115.613	66.8747	132.427	87.7251	40.229	76.5444	119.753	-0.647249	0.229943	7.90719	0.00492386	0.108114	jph1a	protein_coding	24	14623831	14712427	junctophilin 1a [Source:ZFIN;Acc:ZDB-GENE-040724-233]
ENSDARG00000062501	221.349	74.9457	225.244	157.905	57.47	134.689	200.916	-0.555586	0.197279	7.90514	0.00492944	0.108114	hhipl1	protein_coding	17	17939095	17948587	HHIP-like 1 [Source:ZFIN;Acc:ZDB-GENE-090306-3]
ENSDARG00000005394	124.327	178.717	134.791	86.4254	134.735	80.2244	170.79	-0.566628	0.20127	7.90045	0.00494224	0.108266	dnmt3aa	protein_coding	20	46967269	47051996	DNA (cytosine-5-)-methyltransferase 3 alpha a [Source:ZFIN;Acc:ZDB-GENE-050314-5]
ENSDARG00000075803	240.521	308.431	250.074	146.208	165.386	217.121	306.333	-0.603712	0.214053	7.87825	0.00500328	0.109309	slc41a2a	protein_coding	25	28772632	28808764	solute carrier family 41 (magnesium transporter), member 2a [Source:ZFIN;Acc:ZDB-GENE-130530-781]
ENSDARG00000030759	177.196	276.723	135.974	105.92	203.061	97.1525	230.336	-0.573657	0.204004	7.87548	0.00501096	0.109309	melk	protein_coding	1	21861387	21881818	maternal embryonic leucine zipper kinase [Source:ZFIN;Acc:ZDB-GENE-990603-5]
ENSDARG00000015780	227.159	273.264	221.697	315.16	332.687	333.41	392.648	0.435062	0.154775	7.87513	0.00501193	0.109309	ankrd46b	protein_coding	7	50910959	50917255	ankyrin repeat domain 46b [Source:ZFIN;Acc:ZDB-GENE-050114-7]
ENSDARG00000116617	3034.98	2592.55	3219.03	3612.32	3457.78	4260.72	4648.34	0.34728	0.123596	7.87453	0.00501359	0.109309	spaca4l	protein_coding	19	18739085	18751905	sperm acrosome associated 4 like [Source:ZFIN;Acc:ZDB-GENE-101011-2]
ENSDARG00000041032	8.71454	2.88253	11.2326	23.3934	13.4097	24.2881	19.2802	1.49915	0.532145	7.86002	0.00505399	1	or107-1	protein_coding	15	31344472	31345885	odorant receptor, family D, subfamily 107, member 1 [Source:ZFIN;Acc:ZDB-GENE-010308-21]
ENSDARG00000078362	245.169	220.802	236.476	185.197	159.639	165.601	279.929	-0.472088	0.16827	7.85613	0.00506487	0.110164	zmp:0000000846	protein_coding	5	5708576	5831037	zmp:0000000846 [Source:ZFIN;Acc:ZDB-GENE-130530-849]
ENSDARG00000068194	1209.58	75.5223	711.202	2107.35	125.157	1201.16	1248.8	0.754886	0.267999	7.85591	0.00506548	0.110164	klf9	protein_coding	5	26075230	26078165	Kruppel-like factor 9 [Source:ZFIN;Acc:ZDB-GENE-060526-244]
ENSDARG00000071863	1708.05	1437.81	1496.3	1140.43	1279.03	1094.44	1883.1	-0.415145	0.147647	7.85405	0.00507069	0.110164	itgb1a	protein_coding	24	1110138	1151483	integrin, beta 1a [Source:ZFIN;Acc:ZDB-GENE-060803-2]
ENSDARG00000097368	46.4776	65.7217	57.3455	80.5771	97.699	97.8885	102.677	0.697019	0.248204	7.84968	0.00508296	0.110202	si:dkey-244a7.1	protein_coding	18	46253933	46258612	si:dkey-244a7.1 [Source:ZFIN;Acc:ZDB-GENE-131121-581]
ENSDARG00000014232	54.6111	5.18855	103.458	38.3391	2.55422	13.2481	50.1084	-1.50131	0.530079	7.84917	0.00508442	0.110202	si:dkey-121j17.5	protein_coding	20	616114	641511	si:dkey-121j17.5 [Source:ZFIN;Acc:ZDB-GENE-030131-4745]
ENSDARG00000101089	287.58	601.872	284.363	251.479	259.892	205.345	436.795	-0.633729	0.224021	7.81484	0.00518188	0.112053	gart	protein_coding	1	960209	999556	phosphoribosylglycinamide formyltransferase [Source:ZFIN;Acc:ZDB-GENE-000616-14]
ENSDARG00000078856	406.679	411.049	391.368	352.85	214.555	271.585	472.639	-0.557376	0.198226	7.81482	0.00518194	0.112053	slc22a23	protein_coding	2	2024610	2096055	solute carrier family 22, member 23 [Source:ZFIN;Acc:ZDB-GENE-030131-3564]
ENSDARG00000016630	835.434	906.267	895.654	658.263	760.52	668.291	1090.37	-0.351869	0.125737	7.81206	0.00518987	0.112093	tprb	protein_coding	20	34039281	34069956	translocated promoter region b, nuclear basket protein [Source:ZFIN;Acc:ZDB-GENE-030131-6410]
ENSDARG00000007807	291.647	282.488	311.558	408.084	346.097	434.978	477.956	0.407779	0.145738	7.80736	0.00520338	0.112253	cyth3a	protein_coding	12	17504559	17562703	cytohesin 3a [Source:ZFIN;Acc:ZDB-GENE-120612-1]
ENSDARG00000016290	2.32388	0	0.591191	16.8952	1.27711	8.09604	6.69485	3.16876	1.13021	7.80714	0.00520402	1	clca1	protein_coding	15	14109652	14120431	chloride channel accessory 1 [Source:ZFIN;Acc:ZDB-GENE-030131-6221]
ENSDARG00000039098	151.633	140.091	120.012	252.778	159	240.673	245.048	0.625029	0.222138	7.80425	0.00521235	0.112279	ca8	protein_coding	2	21855036	21878527	carbonic anhydrase VIII [Source:ZFIN;Acc:ZDB-GENE-050417-26]
ENSDARG00000019963	183.005	184.482	163.76	142.31	104.085	103.777	203.524	-0.614771	0.219451	7.80272	0.00521677	0.112279	sfxn1	protein_coding	14	49078606	49110280	sideroflexin 1 [Source:ZFIN;Acc:ZDB-GENE-040801-45]
ENSDARG00000074191	278.284	27.0958	299.142	229.385	12.1326	175.905	235.293	-0.653325	0.233792	7.78635	0.00526424	0.113169	zgc:172253	protein_coding	3	1030479	1036544	zgc:172253 [Source:ZFIN;Acc:ZDB-GENE-080215-9]
ENSDARG00000077641	167.319	84.7463	134.2	100.072	58.1086	94.9445	147.529	-0.615226	0.220213	7.78176	0.00527765	0.113325	thbs3a	protein_coding	16	42900238	42933332	thrombospondin 3a [Source:ZFIN;Acc:ZDB-GENE-020708-3]
ENSDARG00000051886	1142.77	1067.11	948.27	851.258	785.423	611.619	1248.79	-0.502134	0.179617	7.77908	0.00528548	0.113361	ankrd11	protein_coding	7	56253914	56405541	ankyrin repeat domain 11 [Source:ZFIN;Acc:ZDB-GENE-030131-3932]
ENSDARG00000043562	181.843	103.771	204.552	277.471	128.35	306.177	276.464	0.493112	0.176466	7.77559	0.00529571	0.113399	zgc:65997	protein_coding	17	23549117	23552068	zgc:65997 [Source:ZFIN;Acc:ZDB-GENE-040426-1502]
ENSDARG00000063910	924.903	548.833	849.541	592.632	509.567	526.243	912.086	-0.492722	0.175639	7.77427	0.00529955	0.113399	mt-atp8	protein_coding	MT	8894	9058	ATP synthase 8, mitochondrial [Source:ZFIN;Acc:ZDB-GENE-011205-19]
ENSDARG00000095633	573.417	14.4126	748.447	483.463	3.83133	437.922	520.195	-0.716692	0.256661	7.76336	0.00533168	0.113855	si:ch211-133l5.7	protein_coding	8	20832584	20838342	si:ch211-133l5.7 [Source:ZFIN;Acc:ZDB-GENE-081104-117]
ENSDARG00000052565	242.264	378.188	220.514	138.411	335.242	138.369	336.009	-0.5556	0.198259	7.76285	0.00533317	0.113855	cenpi	protein_coding	14	41244877	41272122	centromere protein I [Source:ZFIN;Acc:ZDB-GENE-060810-127]
ENSDARG00000019986	4575.13	1833.29	3857.52	3798.82	788.616	3139.06	4146.14	-0.600761	0.212812	7.75312	0.00536199	0.114221	grhprb	protein_coding	1	19835803	19845539	glyoxylate reductase/hydroxypyruvate reductase b [Source:ZFIN;Acc:ZDB-GENE-040426-1847]
ENSDARG00000103720	2957.13	1600.38	3356.19	3841.06	1975.05	4898.84	4283.81	0.401701	0.144007	7.75287	0.00536273	0.114221	zgc:162730	protein_coding	15	13984879	13986761	zgc:162730 [Source:ZFIN;Acc:ZDB-GENE-030131-6366]
ENSDARG00000074892	169.062	294.018	153.71	231.334	360.784	253.185	337.387	0.472018	0.169282	7.74366	0.00539015	0.114673	pde6d	protein_coding	6	29693492	29705995	phosphodiesterase 6D, cGMP-specific, rod, delta [Source:ZFIN;Acc:ZDB-GENE-040718-463]
ENSDARG00000017180	2348.86	1783.13	2240.61	1718.76	1098.95	2087.31	2599.57	-0.424973	0.152202	7.73847	0.00540565	0.11487	npc1	protein_coding	2	3823813	3866971	Niemann-Pick disease, type C1 [Source:ZFIN;Acc:ZDB-GENE-030131-3161]
ENSDARG00000044574	144.08	172.952	148.98	100.721	133.458	86.1124	181.641	-0.564403	0.202839	7.71148	0.00548709	0.116466	rbms3	protein_coding	16	39643268	39900665	RNA binding motif, single stranded interacting protein [Source:ZFIN;Acc:ZDB-GENE-060929-244]
ENSDARG00000003395	62.1637	67.4512	60.3015	38.9889	27.4579	41.9522	68.8472	-0.837902	0.300325	7.70152	0.00551742	0.116832	col4a3	protein_coding	15	36054864	36112794	collagen, type IV, alpha 3 [Source:ZFIN;Acc:ZDB-GENE-070802-4]
ENSDARG00000078140	40.0869	44.3909	39.0186	70.1801	62.5784	78.0164	76.971	0.755217	0.271362	7.69779	0.00552884	0.116832	si:dkey-18j18.3	protein_coding	13	32901358	32906306	si:dkey-18j18.3 [Source:ZFIN;Acc:ZDB-GENE-090313-214]
ENSDARG00000076500	205.082	161.422	256.577	385.341	183.904	372.418	359.94	0.534097	0.191593	7.69766	0.00552925	0.116832	chgb	protein_coding	20	45741566	45752016	chromogranin B [Source:ZFIN;Acc:ZDB-GENE-070705-268]
ENSDARG00000077236	82.4977	29.4018	72.1253	152.707	38.3133	125.857	115.161	0.705596	0.253355	7.69753	0.00552964	0.116832	hspb6	protein_coding	15	37559570	37562582	heat shock protein, alpha-crystallin-related, b6 [Source:ZFIN;Acc:ZDB-GENE-080214-7]
ENSDARG00000101858	1053.88	1188.18	1203.66	976.023	832.038	800.036	1397.01	-0.412693	0.148521	7.69491	0.00553769	0.116868	DST	protein_coding	13	1575276	1719930	dystonin [Source:HGNC Symbol;Acc:HGNC:1090]
ENSDARG00000003533	67.9734	25.9428	37.245	99.4218	58.7471	83.9044	85.9555	0.90571	0.324868	7.68769	0.00555989	0.117181	col8a1b	protein_coding	22	28647130	28668442	collagen, type VIII, alpha 1b [Source:ZFIN;Acc:ZDB-GENE-060503-140]
ENSDARG00000042620	2135.06	872.83	2391.96	1558.91	807.134	1182.76	2063.78	-0.533005	0.190807	7.68442	0.00556997	0.117181	gstr	protein_coding	19	770300	776076	glutathione S-transferase rho [Source:ZFIN;Acc:ZDB-GENE-090507-1]
ENSDARG00000062056	1459.4	1264.28	1434.82	2044.32	1385.67	2077.74	2226.15	0.372628	0.134047	7.68389	0.00557158	0.117181	elmod1	protein_coding	21	22099300	22115192	ELMO/CED-12 domain containing 1 [Source:ZFIN;Acc:ZDB-GENE-070112-262]
ENSDARG00000000861	1906.16	1900.74	1962.16	1523.17	1607.88	1559.59	2413.54	-0.310834	0.112074	7.6769	0.00559323	0.117502	scrib	protein_coding	7	41160225	41275897	scribbled planar cell polarity protein [Source:ZFIN;Acc:ZDB-GENE-030616-572]
ENSDARG00000045524	407.841	313.043	402.601	309.312	234.35	320.898	458.502	-0.393317	0.14188	7.67188	0.00560879	0.117612	lamb1b	protein_coding	4	25704579	25751361	laminin, beta 1b [Source:ZFIN;Acc:ZDB-GENE-041210-197]
ENSDARG00000005236	1086.99	1332.3	1371.56	796.674	1071.5	969.317	1529.48	-0.434936	0.156696	7.67111	0.0056112	0.117612	srcap	protein_coding	12	27061720	27092286	Snf2-related CREBBP activator protein [Source:ZFIN;Acc:ZDB-GENE-041008-127]
ENSDARG00000023536	5017.83	4880.12	4552.17	4089.94	3663.39	3803.67	6001.8	-0.3353	0.120966	7.66424	0.00563259	0.117879	nnt	protein_coding	21	19763546	19828423	nicotinamide nucleotide transhydrogenase [Source:ZFIN;Acc:ZDB-GENE-040426-2592]
ENSDARG00000095715	317.79	349.939	300.325	380.792	484.664	429.09	521.733	0.403923	0.145741	7.66143	0.00564139	0.117879	BX465834.1	lincRNA	5	48110155	48175621
ENSDARG00000102967	28.4675	82.4403	31.9243	79.9273	81.7351	119.233	97.4916	1.12168	0.389592	7.66088	0.0056431	0.117879	CT573282.1	antisense	11	25475283	25476185
ENSDARG00000052615	681.477	376.458	691.693	506.856	314.808	530.659	715.061	-0.369896	0.133507	7.65726	0.00565444	0.117982	tnmd	protein_coding	14	40641350	40722928	tenomodulin [Source:ZFIN;Acc:ZDB-GENE-080220-31]
ENSDARG00000019228	256.788	29.9783	459.355	288.518	8.93978	128.065	269.766	-1.03468	0.370313	7.64892	0.00568064	0.118395	mogat2	protein_coding	10	32534814	32610776	monoacylglycerol O-acyltransferase 2 [Source:ZFIN;Acc:ZDB-GENE-041010-186]
ENSDARG00000021572	5.80969	1.72952	24.2388	49.386	7.02411	41.2162	29.6501	1.67778	0.601549	7.64656	0.00568805	1	mb21d1	protein_coding	13	27328098	27332360	Mab-21 domain containing 1 [Source:ZFIN;Acc:ZDB-GENE-090313-23]
ENSDARG00000097816	26.1436	66.2982	36.0626	83.8262	103.446	47.8402	83.9334	0.919682	0.330684	7.64641	0.00568853	0.118426	si:dkey-117a8.1	protein_coding	15	37707269	37719679	si:dkey-117a8.1 [Source:ZFIN;Acc:ZDB-GENE-131121-256]
ENSDARG00000103251	389.83	522.314	350.576	256.027	439.965	262.017	513.135	-0.43557	0.15728	7.63596	0.00572159	0.118979	sh3pxd2b	protein_coding	21	42717424	42780082	SH3 and PX domains 2B [Source:ZFIN;Acc:ZDB-GENE-060810-52]
ENSDARG00000070097	1571.52	1433.77	1427.73	1773.35	1894.59	2063.75	2342.83	0.357822	0.129402	7.62731	0.00574911	0.119417	selenos	protein_coding	7	9308625	9322493	selenoprotein S [Source:ZFIN;Acc:ZDB-GENE-060804-1]
ENSDARG00000009194	2571.37	2543.54	2027.78	1508.22	2351.8	1129.03	2804.92	-0.584702	0.209761	7.61926	0.00577481	0.119583	col16a1	protein_coding	19	38473758	38611814	collagen, type XVI, alpha 1 [Source:ZFIN;Acc:ZDB-GENE-060503-351]
ENSDARG00000076182	15.1052	13.2596	43.7481	59.783	21.7109	130.273	64.9465	1.38094	0.489569	7.61892	0.00577591	0.119583	stat1b	protein_coding	9	41218967	41247197	signal transducer and activator of transcription 1b [Source:ZFIN;Acc:ZDB-GENE-030616-23]
ENSDARG00000024831	216.121	135.479	261.897	367.796	150.061	516.675	378.476	0.637948	0.229056	7.61788	0.00577924	0.119583	crhbp	protein_coding	21	7823146	7832351	corticotropin releasing hormone binding protein [Source:ZFIN;Acc:ZDB-GENE-040801-196]
ENSDARG00000027087	101.67	175.834	115.282	61.7325	134.097	71.3923	152.528	-0.604492	0.218502	7.61669	0.00578304	0.119583	tgfb2	protein_coding	16	2745006	2807527	transforming growth factor, beta 2 [Source:ZFIN;Acc:ZDB-GENE-030723-3]
ENSDARG00000031420	70.2973	49.003	52.616	39.6387	22.3494	33.8562	61.8268	-0.877188	0.317171	7.60771	0.00581191	0.119828	wt1a	protein_coding	25	15178225	15214161	wilms tumor 1a [Source:ZFIN;Acc:ZDB-GENE-980526-558]
ENSDARG00000087452	273.056	272.111	263.671	372.344	327.579	391.554	437.855	0.416264	0.150696	7.6058	0.00581809	0.119828	peli3	protein_coding	7	18121722	18168493	pellino E3 ubiquitin protein ligase family member 3 [Source:ZFIN;Acc:ZDB-GENE-110304-4]
ENSDARG00000068220	277.122	39.2024	279.042	246.93	8.93978	99.3605	219.176	-1.0747	0.382565	7.60511	0.00582031	0.119828	mbl2	protein_coding	2	37887277	37889152	mannose binding lectin 2 [Source:ZFIN;Acc:ZDB-GENE-000427-2]
ENSDARG00000000103	1530.85	1765.84	1463.79	1263.24	1374.81	1012.74	1942.45	-0.395413	0.143194	7.60374	0.00582475	0.119828	myh10	protein_coding	6	7553085	7658285	myosin, heavy chain 10, non-muscle [Source:ZFIN;Acc:ZDB-GENE-030616-162]
ENSDARG00000073688	814.519	737.351	797.516	659.563	590.025	568.931	961.917	-0.379823	0.137588	7.60293	0.00582736	0.119828	nav2a	protein_coding	7	16806473	17015002	neuron navigator 2a [Source:ZFIN;Acc:ZDB-GENE-120502-3]
ENSDARG00000102572	1531.44	860.723	1472.66	1889.66	1010.83	2123.37	2045.59	0.34394	0.124654	7.592	0.00586278	0.120398	si:ch211-260e23.9	protein_coding	7	46003449	46011248	si:ch211-260e23.9 [Source:ZFIN;Acc:ZDB-GENE-141222-48]
ENSDARG00000011797	253.884	217.919	235.294	350.9	266.278	350.338	385.773	0.431295	0.1563	7.59035	0.00586815	0.120398	tent5bb	protein_coding	19	14573998	14588414	family with sequence similarity 46, member Bb [Source:ZFIN;Acc:ZDB-GENE-060503-431]
ENSDARG00000105479	165.576	251.933	141.295	101.371	201.784	87.5844	219.586	-0.576324	0.208562	7.5875	0.00587744	0.120422	si:ch211-126c2.4	protein_coding	14	30898255	30918662	si:ch211-126c2.4 [Source:ZFIN;Acc:ZDB-GENE-030131-3087]
ENSDARG00000031952	641.971	1988.94	530.889	763.533	2734.29	747.044	1713.74	0.38507	0.139603	7.58599	0.00588236	0.120422	mb	protein_coding	1	55137943	55145085	myoglobin [Source:ZFIN;Acc:ZDB-GENE-040426-1430]
ENSDARG00000010957	478.719	449.674	429.796	643.967	517.869	669.763	734.896	0.410349	0.148661	7.58334	0.00589103	0.120466	mpp2b	protein_coding	12	10199219	10300101	membrane protein, palmitoylated 2b (MAGUK p55 subfamily member 2) [Source:ZFIN;Acc:ZDB-GENE-040704-70]
ENSDARG00000099194	552.502	804.802	376.588	292.417	685.809	256.129	686.792	-0.592968	0.214076	7.57055	0.00593295	0.121153	CABZ01058261.1	protein_coding	25	3648497	3672560	inner centromere protein [Source:NCBI gene;Acc:572121]
ENSDARG00000037286	11.6194	17.2952	27.1948	9.09742	2.55422	1.47201	15.9871	-2.13792	0.763764	7.57005	0.0059346	1	DCHS2	protein_coding	1	25624758	25648568	si:dkey-30k22.7 [Source:ZFIN;Acc:ZDB-GENE-090313-302]
ENSDARG00000102820	260.274	314.196	273.721	373.644	427.194	335.618	457.744	0.409921	0.148836	7.56909	0.00593778	0.121153	cib2	protein_coding	25	25666392	25736958	calcium and integrin binding family member 2 [Source:ZFIN;Acc:ZDB-GENE-040426-1663]
ENSDARG00000060783	302.104	212.731	283.18	213.139	166.663	209.761	320.118	-0.443123	0.160909	7.56655	0.00594615	0.121172	acap2	protein_coding	22	37733107	37797695	ArfGAP with coiled-coil, ankyrin repeat and PH domains 2 [Source:ZFIN;Acc:ZDB-GENE-050208-640]
ENSDARG00000035544	1032.38	240.979	1062.37	862.955	184.543	650.627	929.364	-0.45394	0.164766	7.56483	0.00595182	0.121172	etnppl	protein_coding	7	60079302	60092321	ethanolamine-phosphate phospho-lyase [Source:ZFIN;Acc:ZDB-GENE-040426-1133]
ENSDARG00000078348	909.798	1323.08	1012.12	813.569	998.701	716.131	1333.11	-0.365977	0.132972	7.55827	0.00597352	0.121479	tcf20	protein_coding	3	1260350	1283247	transcription factor 20 [Source:ZFIN;Acc:ZDB-GENE-110411-97]
ENSDARG00000101385	140.595	219.649	110.553	47.4365	206.253	61.8243	182.009	-0.825859	0.294891	7.55312	0.00599062	0.121693	f8	protein_coding	14	1007169	1040736	coagulation factor VIII, procoagulant component [Source:ZFIN;Acc:ZDB-GENE-090629-2]
ENSDARG00000001014	2337.82	2566.6	2653.86	1992.33	2166.62	1826.02	3125.71	-0.350311	0.127323	7.54787	0.00600809	0.121913	myh9b	protein_coding	3	5102656	5228841	myosin, heavy chain 9b, non-muscle [Source:ZFIN;Acc:ZDB-GENE-030131-998]
ENSDARG00000024160	826.139	749.457	698.196	602.379	401.651	652.835	906.67	-0.498047	0.180173	7.54539	0.00601638	0.121947	hao1	protein_coding	17	4030493	4063581	hydroxyacid oxidase (glycolate oxidase) 1 [Source:ZFIN;Acc:ZDB-GENE-060519-2]
ENSDARG00000036571	446.185	370.693	436.89	280.72	316.085	330.466	503.289	-0.443895	0.161224	7.54118	0.00603046	0.122099	sema3e	protein_coding	18	9493720	9576778	sema domain, immunoglobulin domain (Ig), short basic domain, secreted, (semaphorin) 3E [Source:ZFIN;Acc:ZDB-GENE-030131-7864]
ENSDARG00000040008	231.807	306.125	216.967	293.067	401.651	316.482	407.391	0.411973	0.150021	7.52495	0.00608502	0.122884	neurod6a	protein_coding	24	32411753	32474949	neuronal differentiation 6a [Source:ZFIN;Acc:ZDB-GENE-010608-1]
ENSDARG00000077901	1062.59	1151.86	1519.36	809.67	1014.03	811.812	1469.82	-0.5195	0.1883	7.52452	0.00608646	0.122884	herc1	protein_coding	7	29189100	29271738	HECT and RLD domain containing E3 ubiquitin protein ligase family member 1 [Source:ZFIN;Acc:ZDB-GENE-030131-8542]
ENSDARG00000062962	691.354	848.616	768.548	603.029	643.664	565.251	950.996	-0.358695	0.13065	7.52294	0.00609181	0.122884	kmt2ba	protein_coding	19	9231766	9275694	lysine (K)-specific methyltransferase 2Ba [Source:ZFIN;Acc:ZDB-GENE-060503-376]
ENSDARG00000055226	625.123	246.744	663.907	566.639	137.928	467.362	623.732	-0.491403	0.178452	7.52174	0.00609588	0.122884	slc7a7	protein_coding	7	19562045	19587542	solute carrier family 7 (amino acid transporter light chain, y+L system), member 7 [Source:ZFIN;Acc:ZDB-GENE-051127-5]
ENSDARG00000007172	802.319	872.253	678.687	626.422	610.459	488.706	942.049	-0.456052	0.16602	7.51907	0.00610493	0.122932	plxna3	protein_coding	8	9222684	9570511	plexin A3 [Source:ZFIN;Acc:ZDB-GENE-070613-1]
ENSDARG00000069603	728.536	762.717	803.428	1030.61	863.966	1158.47	1231.67	0.391224	0.142357	7.51513	0.00611829	0.123019	taok1a	protein_coding	15	25588357	25629046	TAO kinase 1a [Source:ZFIN;Acc:ZDB-GENE-130103-9]
ENSDARG00000026165	17361.7	18506.4	16497.8	11725.3	17048.8	7832.55	20566.3	-0.579	0.2092	7.51387	0.00612258	0.123019	col11a1a	protein_coding	24	28764021	28893303	collagen, type XI, alpha 1a [Source:ZFIN;Acc:ZDB-GENE-070209-167]
ENSDARG00000078052	17.4291	346.48	8.86786	7.79778	181.988	6.62403	132.107	-0.907024	0.331577	7.50817	0.00614198	0.123223	emilin3a	protein_coding	8	22962690	22965916	elastin microfibril interfacer 3a [Source:ZFIN;Acc:ZDB-GENE-080612-2]
ENSDARG00000103996	185.329	218.496	183.86	105.92	190.928	114.081	230.73	-0.568575	0.206445	7.50621	0.00614866	0.123223	spdl1	protein_coding	14	38810385	38843690	spindle apparatus coiled-coil protein 1 [Source:ZFIN;Acc:ZDB-GENE-070928-7]
ENSDARG00000086819	74.3641	46.697	78.0372	37.0395	33.2049	44.8962	72.5035	-0.780634	0.284077	7.50494	0.006153	0.123223	scn1laa	protein_coding	9	49906037	50001606	sodium channel, voltage-gated, type I-like, alpha [Source:ZFIN;Acc:ZDB-GENE-040426-751]
ENSDARG00000007383	467.099	351.092	504.877	368.445	254.145	402.594	541.341	-0.3896	0.142081	7.50305	0.00615946	0.123223	kcnk6	protein_coding	18	46171104	46183462	potassium channel, subfamily K, member 6 [Source:ZFIN;Acc:ZDB-GENE-050309-213]
ENSDARG00000004869	155.7	79.5578	148.98	217.688	99.6147	253.185	219.553	0.521378	0.190046	7.49272	0.0061949	0.123797	penka	protein_coding	2	11508691	11512819	proenkephalin a [Source:ZFIN;Acc:ZDB-GENE-030729-31]
ENSDARG00000073936	153.376	77.8283	144.251	166.353	149.422	278.945	223.129	0.681533	0.247866	7.48758	0.00621262	0.124017	BX511021.1	protein_coding	3	32135037	32136228	ferritin, middle subunit-like [Source:NCBI gene;Acc:100006428]
ENSDARG00000059498	81.3357	99.159	83.9491	115.667	138.567	142.785	152.416	0.576233	0.210334	7.47882	0.00624291	0.124487	arl16	protein_coding	3	50271962	50277959	ADP-ribosylation factor-like 16 [Source:ZFIN;Acc:ZDB-GENE-070410-114]
ENSDARG00000009134	231.807	144.126	150.162	113.718	98.9761	124.385	199.319	-0.650357	0.237162	7.47509	0.00625586	0.124611	hlx1	protein_coding	20	52195525	52199311	H2.0-like homeo box 1 (Drosophila) [Source:ZFIN;Acc:ZDB-GENE-030131-5304]
ENSDARG00000009771	760.489	1006.58	832.988	963.026	1272	1100.33	1368.67	0.348591	0.127399	7.47115	0.00626953	0.124623	ppme1	protein_coding	21	25380675	25395223	protein phosphatase methylesterase 1 [Source:ZFIN;Acc:ZDB-GENE-030131-7064]
ENSDARG00000006029	1037.61	337.256	1454.33	835.663	295.013	610.147	1053.17	-0.602765	0.218837	7.46925	0.00627617	0.124623	lta4h	protein_coding	4	7653607	7673165	leukotriene A4 hydrolase [Source:ZFIN;Acc:ZDB-GENE-040426-2477]
ENSDARG00000008982	1753.37	1282.73	1499.26	1333.42	969.966	1262.98	1869.06	-0.36344	0.132829	7.46885	0.00627758	0.124623	casq2	protein_coding	9	33097289	33107237	calsequestrin 2 [Source:ZFIN;Acc:ZDB-GENE-010724-12]
ENSDARG00000036442	364.849	348.209	341.117	280.72	265.639	234.785	423.718	-0.443433	0.162078	7.46715	0.0062835	0.124623	atp11c	protein_coding	14	32507811	32631519	ATPase phospholipid transporting 11C [Source:ZFIN;Acc:ZDB-GENE-030616-51]
ENSDARG00000099109	278.284	456.593	315.105	230.035	342.904	220.801	425.847	-0.41312	0.15113	7.45875	0.00631288	0.125071	CU929444.1	processed_transcript	7	72644051	72741530
ENSDARG00000045945	1030.64	967.377	879.101	1380.21	1112.36	1340.26	1546.34	0.395088	0.144368	7.45395	0.00632974	0.125096	syn2a	protein_coding	23	4751959	4775446	synapsin IIa [Source:ZFIN;Acc:ZDB-GENE-040718-341]
ENSDARG00000011600	275.96	404.707	282.589	224.836	301.398	189.889	387.953	-0.43837	0.160421	7.45261	0.00633445	0.125096	epha4b	protein_coding	2	40294313	40514151	eph receptor A4b [Source:ZFIN;Acc:ZDB-GENE-030826-6]
ENSDARG00000054879	124.327	274.417	257.168	313.211	361.422	468.834	413.982	0.811039	0.294042	7.4512	0.00633942	0.125096	six3b	protein_coding	12	25600685	25603341	SIX homeobox 3b [Source:ZFIN;Acc:ZDB-GENE-990415-128]
ENSDARG00000102483	549.597	629.544	507.242	356.749	572.146	266.433	666.153	-0.562406	0.204475	7.45068	0.00634125	0.125096	wu:fb44b02	protein_coding	15	44021044	44052927	wu:fb44b02 [Source:ZFIN;Acc:ZDB-GENE-030131-739]
ENSDARG00000044441	296.294	61.6861	454.034	211.84	7.02411	79.4884	256.027	-1.89904	0.660442	7.44871	0.00634818	0.125099	si:ch73-194h10.2	protein_coding	6	28051978	28111704	si:ch73-194h10.2 [Source:ZFIN;Acc:ZDB-GENE-100921-21]
ENSDARG00000061517	227.74	285.37	302.098	204.042	172.41	197.249	320.387	-0.52025	0.190245	7.43848	0.00638438	0.125678	lrp1bb	protein_coding	9	36314867	36694998	low density lipoprotein receptor-related protein 1Bb [Source:ZFIN;Acc:ZDB-GENE-070912-401]
ENSDARG00000022509	363.687	297.477	353.532	468.517	376.109	484.29	539.919	0.373788	0.136982	7.432	0.0064074	0.125996	cox4i2	protein_coding	23	18944388	18951148	cytochrome c oxidase subunit IV isoform 2 [Source:ZFIN;Acc:ZDB-GENE-040426-1775]
ENSDARG00000035809	28329.2	29659.5	26402.6	19717.3	27524.9	15898.4	34087.1	-0.461109	0.168213	7.42663	0.00642657	0.126239	col1a1b	protein_coding	12	3095699	3133483	collagen, type I, alpha 1b [Source:ZFIN;Acc:ZDB-GENE-030131-4400]
ENSDARG00000039832	1551.77	252.51	1126.81	1044.25	180.711	660.195	1110.93	-0.609634	0.222981	7.41961	0.0064517	0.126532	gsta.2	protein_coding	13	829585	832331	glutathione S-transferase, alpha tandem duplicate 2 [Source:ZFIN;Acc:ZDB-GENE-070822-30]
ENSDARG00000069245	327.667	266.346	133.018	164.403	85.5664	132.481	256.469	-0.977477	0.352278	7.41863	0.00645521	0.126532	matn3a	protein_coding	20	43760059	43775544	matrilin 3a [Source:ZFIN;Acc:ZDB-GENE-040822-21]
ENSDARG00000038428	497.891	726.397	452.261	347.651	625.784	279.681	677.324	-0.478918	0.175237	7.41463	0.00646955	0.126678	sulf1	protein_coding	24	19414561	19588659	sulfatase 1 [Source:ZFIN;Acc:ZDB-GENE-030131-9242]
ENSDARG00000104581	406.098	411.049	423.293	545.195	516.591	540.227	655.153	0.356785	0.130947	7.41074	0.00648356	0.126818	tom1	protein_coding	3	25907266	25939259	target of myb1 membrane trafficking protein [Source:ZFIN;Acc:ZDB-GENE-060721-1]
ENSDARG00000105151	61.5828	2.30602	50.2512	29.2417	0.638556	19.8721	37.8094	-1.25252	0.459664	7.40832	0.00649231	0.126854	cyp2k21	protein_coding	3	12744083	12749198	cytochrome P450, family 2, subfamily k, polypeptide 21 [Source:ZFIN;Acc:ZDB-GENE-091113-17]
ENSDARG00000100908	85.4025	119.337	98.1377	59.783	87.4821	44.8962	114.401	-0.691219	0.253451	7.39493	0.00654079	0.127666	lcor	protein_coding	22	34784075	34818128	ligand dependent nuclear receptor corepressor [Source:ZFIN;Acc:ZDB-GENE-061201-6]
ENSDARG00000077875	224.254	107.23	96.9553	109.169	42.7832	80.2244	152.666	-0.956601	0.348631	7.38812	0.00656561	0.128016	slc2a5	protein_coding	23	22616063	22633136	solute carrier family 2 (facilitated glucose/fructose transporter), member 5 [Source:ZFIN;Acc:ZDB-GENE-060222-2]
ENSDARG00000019709	156.281	112.419	122.376	100.072	72.1568	86.1124	149.928	-0.612421	0.225044	7.38344	0.00658273	0.128214	rhoua	protein_coding	13	24371815	24379271	ras homolog family member Ua [Source:ZFIN;Acc:ZDB-GENE-040618-3]
ENSDARG00000116649	761.07	1290.8	701.152	922.738	1634.7	931.781	1441.38	0.329887	0.121347	7.37712	0.00660587	0.128529	ube2e1	protein_coding	19	17358850	17376041	ubiquitin-conjugating enzyme E2E 1 [Source:ZFIN;Acc:ZDB-GENE-071004-16]
ENSDARG00000008310	1411.76	1536.39	1243.27	1994.93	1888.85	1658.95	2245.01	0.394598	0.14507	7.3743	0.00661625	0.128595	ip6k2a	protein_coding	6	42409082	42418225	inositol hexakisphosphate kinase 2a [Source:ZFIN;Acc:ZDB-GENE-030131-760]
ENSDARG00000015460	355.553	459.475	291.457	215.739	401.651	172.961	438.642	-0.561385	0.205657	7.36293	0.00665821	0.129274	racgap1	protein_coding	23	33757173	33775309	Rac GTPase activating protein 1 [Source:ZFIN;Acc:ZDB-GENE-030131-1917]
ENSDARG00000038185	270.732	130.867	237.067	375.593	146.229	557.155	394.509	0.634032	0.231775	7.35448	0.00668957	0.129747	gh1	protein_coding	3	22327738	22332913	growth hormone 1 [Source:ZFIN;Acc:ZDB-GENE-030725-2]
ENSDARG00000097635	628.609	184.482	660.951	998.116	410.591	680.067	820.256	0.619673	0.226248	7.34766	0.00671502	0.130103	wu:fb18f06	protein_coding	15	46356879	46358766	wu:fb18f06 [Source:ZFIN;Acc:ZDB-GENE-030131-261]
ENSDARG00000103505	379.373	305.548	462.902	302.814	219.025	338.562	462.913	-0.433797	0.159895	7.34141	0.00673839	0.130419	fbxl3a	protein_coding	9	16867458	16877567	F-box and leucine-rich repeat protein 3a [Source:ZFIN;Acc:ZDB-GENE-030912-5]
ENSDARG00000039272	352.067	44.3909	462.902	265.774	37.0362	147.937	301.943	-0.780721	0.285537	7.33569	0.00675987	0.130549	pls1	protein_coding	2	8059957	8111346	plastin 1 (I isoform) [Source:ZFIN;Acc:ZDB-GENE-030131-6205]
ENSDARG00000102788	6.39066	8.64759	7.09429	16.2454	27.4579	16.1921	18.9147	1.39871	0.51453	7.33505	0.00676226	1	si:zfos-128g4.1	protein_coding	5	1072930	1076431	si:zfos-128g4.1 [Source:ZFIN;Acc:ZDB-GENE-141212-382]
ENSDARG00000075827	505.443	356.857	322.199	358.698	156.446	170.753	432.212	-0.834711	0.305382	7.3346	0.00676398	0.130549	f7i	protein_coding	1	127250	134079	coagulation factor VIIi [Source:ZFIN;Acc:ZDB-GENE-021206-10]
ENSDARG00000052633	331.734	139.514	281.998	209.241	118.133	177.377	290.252	-0.543074	0.199768	7.33398	0.0067663	0.130549	si:ch211-106n13.3	protein_coding	2	49987088	50053006	si:ch211-106n13.3 [Source:ZFIN;Acc:ZDB-GENE-030131-9088]
ENSDARG00000054127	145.242	23.6367	86.905	72.7793	13.4097	39.0082	88.0023	-0.999581	0.36725	7.32825	0.00678792	0.130582	slc26a6l	protein_coding	6	40723554	40732692	solute carrier family 26, member 6, like [Source:ZFIN;Acc:ZDB-GENE-080220-10]
ENSDARG00000097123	51.7063	31.7078	69.1693	98.7719	42.7832	130.273	97.4688	0.761201	0.279834	7.32814	0.00678833	0.130582	FP102170.1	antisense	24	38665082	38670715
ENSDARG00000037618	354.972	396.636	323.973	584.184	431.664	512.995	600.136	0.490837	0.180349	7.32789	0.00678927	0.130582	ddit4	protein_coding	12	48340133	48342259	DNA-damage-inducible transcript 4 [Source:ZFIN;Acc:ZDB-GENE-031002-35]
ENSDARG00000040492	1168.91	728.703	1067.69	920.139	580.447	772.804	1208.47	-0.389156	0.143601	7.32432	0.00680277	0.130705	mthfd1b	protein_coding	17	49354343	49412313	methylenetetrahydrofolate dehydrogenase (NADP+ dependent) 1b [Source:ZFIN;Acc:ZDB-GENE-020905-4]
ENSDARG00000087625	246.912	8.64759	147.798	148.158	1.27711	55.9363	140.567	-1.23953	0.454831	7.32245	0.00680985	0.130705	si:ch211-173a9.7	protein_coding	17	52589913	52595932	si:ch211-173a9.7 [Source:ZFIN;Acc:ZDB-GENE-131120-11]
ENSDARG00000002745	3098.89	1606.72	2182.68	4962.64	1913.11	3724.91	4026.66	0.551089	0.202623	7.31635	0.00683301	0.130904	tdh	protein_coding	20	18992679	18998022	L-threonine dehydrogenase [Source:ZFIN;Acc:ZDB-GENE-040426-2379]
ENSDARG00000099437	48.8014	81.2873	40.7922	25.9926	53.0001	13.9841	61.0783	-0.968039	0.356043	7.31598	0.00683442	0.130904	si:ch1073-268j14.1	protein_coding	13	48617974	48652585	si:ch1073-268j14.1 [Source:ZFIN;Acc:ZDB-GENE-141216-172]
ENSDARG00000102981	567.607	184.482	533.845	328.807	182.627	248.033	472.02	-0.647845	0.23639	7.31036	0.00685581	0.131178	cyp2k16	protein_coding	3	12764894	12780758	cytochrome P450, family 2, subfamily K, polypeptide16 [Source:ZFIN;Acc:ZDB-GENE-041010-37]
ENSDARG00000079889	216.121	269.805	185.634	121.515	231.796	126.593	266.146	-0.542789	0.199949	7.30528	0.00687522	0.131413	phldb2a	protein_coding	10	35468978	35528389	pleckstrin homology-like domain, family B, member 2a [Source:ZFIN;Acc:ZDB-GENE-091118-9]
ENSDARG00000034086	346.839	306.701	340.526	508.156	332.687	584.387	556.833	0.474406	0.174728	7.29959	0.00689704	0.131693	zgc:65895	protein_coding	6	59967994	59972559	zgc:65895 [Source:ZFIN;Acc:ZDB-GENE-040426-1466]
ENSDARG00000068290	17.4291	12.6831	22.4652	9.74723	2.55422	5.88803	16.3352	-1.61895	0.597604	7.29681	0.00690773	1	si:dkey-286h2.3	protein_coding	7	52135791	52145111	si:dkey-286h2.3 [Source:ZFIN;Acc:ZDB-GENE-161014-2]
ENSDARG00000015731	223.673	107.23	284.954	137.761	102.169	89.0564	218.086	-0.818011	0.297217	7.29658	0.00690861	0.131778	ano5a	protein_coding	25	35189555	35244242	anoctamin 5a [Source:ZFIN;Acc:ZDB-GENE-091013-2]
ENSDARG00000013687	91.7932	65.1451	88.6786	63.0321	41.5061	43.4242	90.8685	-0.734282	0.271558	7.28653	0.00694734	0.13238	cilp2	protein_coding	22	18469004	18485470	cartilage intermediate layer protein 2 [Source:ZFIN;Acc:ZDB-GENE-050208-436]
ENSDARG00000006944	53.4492	16.7187	71.5341	27.2922	10.8554	32.3842	48.9046	-0.9626	0.355533	7.28197	0.00696502	0.13258	gdpd3b	protein_coding	12	3893032	3904011	glycerophosphodiester phosphodiesterase domain containing 3b [Source:ZFIN;Acc:ZDB-GENE-121210-2]
ENSDARG00000092155	12254.4	6600.99	12292	9983.11	4471.17	11083.5	13057.9	-0.346457	0.128103	7.27825	0.00697945	0.132718	apoc2	protein_coding	16	23984179	23994642	apolipoprotein C-II [Source:ZFIN;Acc:ZDB-GENE-030131-2168]
ENSDARG00000016074	321.276	143.55	348.211	155.956	136.651	206.081	302.501	-0.637021	0.233672	7.27305	0.00699969	0.13279	cryz	protein_coding	2	11100613	11120220	crystallin, zeta (quinone reductase) [Source:ZFIN;Acc:ZDB-GENE-050306-24]
ENSDARG00000005915	174.291	261.157	151.936	119.566	194.759	105.249	232.754	-0.507928	0.188115	7.27267	0.00700117	0.13279	tcf3a	protein_coding	2	57310523	57379216	transcription factor 3a [Source:ZFIN;Acc:ZDB-GENE-990415-51]
ENSDARG00000075140	165.576	201.2	167.898	261.876	259.892	221.537	294.694	0.46864	0.173565	7.27017	0.0070109	0.13279	si:dkey-19b23.15	protein_coding	7	20629411	20636877	si:dkey-19b23.15 [Source:ZFIN;Acc:ZDB-GENE-160728-17]
ENSDARG00000026137	830.205	857.841	681.052	1131.98	1026.8	1019.36	1279.04	0.413631	0.153095	7.2691	0.00701508	0.13279	sfxn5b	protein_coding	14	45306073	45335712	sideroflexin 5b [Source:ZFIN;Acc:ZDB-GENE-050706-107]
ENSDARG00000041150	788.376	749.457	883.239	1223.6	830.761	1179.08	1302.22	0.387764	0.143433	7.26803	0.00701928	0.13279	slc17a6b	protein_coding	7	32811907	32833255	solute carrier family 17 (vesicular glutamate transporter), member 6b [Source:ZFIN;Acc:ZDB-GENE-030616-554]
ENSDARG00000004979	282.932	201.777	265.445	233.284	113.663	192.833	297.51	-0.523991	0.193773	7.2634	0.00703739	0.132984	elovl5	protein_coding	13	2394264	2417409	ELOVL fatty acid elongase 5 [Source:ZFIN;Acc:ZDB-GENE-040407-2]
ENSDARG00000022817	249.817	115.301	205.143	163.753	59.3857	181.793	224.76	-0.58168	0.215016	7.2603	0.00704954	0.132984	pvalb3	protein_coding	12	17705218	17707517	parvalbumin 3 [Source:ZFIN;Acc:ZDB-GENE-040426-945]
ENSDARG00000004187	99.9267	80.1343	118.238	396.387	140.482	112.609	218.404	1.07986	0.396071	7.2599	0.00705113	0.132984	zgc:122979	protein_coding	21	5169154	5174054	zgc:122979 [Source:ZFIN;Acc:ZDB-GENE-051127-45]
ENSDARG00000040874	1482.05	1144.94	1360.33	1142.38	951.448	1080.45	1652.33	-0.337772	0.125245	7.25717	0.00706183	0.13305	add3a	protein_coding	22	30046365	30270469	adducin 3 (gamma) a [Source:ZFIN;Acc:ZDB-GENE-030131-2721]
ENSDARG00000111945	108.06	94.5469	127.697	58.4834	72.1568	78.0164	124.357	-0.669641	0.247689	7.25316	0.00707763	0.133211	CABZ01069040.1	protein_coding	12	3652015	3705862
ENSDARG00000091150	1808.56	2758.58	1347.32	1122.88	2335.2	739.684	2340.01	-0.598099	0.22068	7.24091	0.00712609	0.133884	mki67	protein_coding	12	10366617	10381282	marker of proliferation Ki-67 [Source:ZFIN;Acc:ZDB-GENE-030131-9771]
ENSDARG00000069988	258.531	192.553	251.847	399.636	279.049	306.177	388.954	0.479218	0.177834	7.2387	0.00713486	0.133884	arid6	protein_coding	21	11244068	11251815	AT-rich interaction domain 6 [Source:ZFIN;Acc:ZDB-GENE-070112-1882]
ENSDARG00000043102	622.218	206.966	592.964	893.496	217.747	1061.32	825.792	0.480267	0.17746	7.23863	0.00713513	0.133884	lxn	protein_coding	15	1179876	1198886	latexin [Source:ZFIN;Acc:ZDB-GENE-041212-18]
ENSDARG00000077571	59.8399	28.8253	50.2512	108.519	70.2411	66.9763	88.6466	0.857105	0.316702	7.22235	0.00720014	0.134966	zgc:174862	protein_coding	23	43320903	43393589	zgc:174862 [Source:ZFIN;Acc:ZDB-GENE-080303-29]
ENSDARG00000029239	220.768	185.058	248.891	352.85	213.916	354.754	362.821	0.455486	0.169127	7.21458	0.00723137	0.135414	syt9b	protein_coding	25	15841670	15905903	synaptotagmin IXb [Source:ZFIN;Acc:ZDB-GENE-040822-6]
ENSDARG00000078854	558.893	724.668	540.939	721.295	867.158	725.7	954.598	0.33739	0.125582	7.20354	0.00727599	0.136111	tusc3	protein_coding	1	16073887	16220235	tumor suppressor candidate 3 [Source:ZFIN;Acc:ZDB-GENE-050522-381]
ENSDARG00000017220	226.578	214.46	243.571	174.8	161.555	171.489	275.138	-0.441964	0.164585	7.19887	0.00729494	0.136327	otud7b	protein_coding	16	45930962	45982657	OTU deubiquitinase 7B [Source:ZFIN;Acc:ZDB-GENE-060616-1]
ENSDARG00000060452	223.092	221.955	250.074	186.497	156.446	166.337	277.894	-0.460994	0.17175	7.19044	0.0073293	0.136819	sdk2b	protein_coding	12	37463513	37734973	sidekick cell adhesion molecule 2b [Source:ZFIN;Acc:ZDB-GENE-030131-8203]
ENSDARG00000030156	75.526	111.842	91.6346	50.6856	76.6267	53.7283	106.249	-0.643499	0.239696	7.18851	0.00733721	0.136819	naglu	protein_coding	24	36303637	36316104	N-acetylglucosaminidase, alpha [Source:ZFIN;Acc:ZDB-GENE-100726-2]
ENSDARG00000089749	47.6395	234.061	30.1507	4.54871	109.193	0.736004	98.9456	-2.8951	0.959391	7.18696	0.00734352	0.136819	aqp8b	protein_coding	3	18572279	18575868	aquaporin 8b [Source:ZFIN;Acc:ZDB-GENE-080220-47]
ENSDARG00000101696	109.222	138.361	101.685	167.003	170.494	164.865	196.321	0.521827	0.19423	7.18473	0.00735268	0.136852	zgc:158316	protein_coding	9	51891	59189	zgc:158316 [Source:ZFIN;Acc:ZDB-GENE-061215-98]
ENSDARG00000088891	72.6212	35.7434	40.201	24.693	15.9639	33.8562	51.518	-1.03159	0.383289	7.18066	0.00736935	0.136929	slc23a3	protein_coding	9	7371962	7394412	solute carrier family 23, member 3 [Source:ZFIN;Acc:ZDB-GENE-070912-714]
ENSDARG00000091726	305.009	222.531	279.633	176.1	206.892	170.017	314.089	-0.551305	0.204309	7.1801	0.00737165	0.136929	aebp1	protein_coding	10	2807136	2838190	AE binding protein 1 [Source:ZFIN;Acc:ZDB-GENE-030131-2390]
ENSDARG00000007576	19.172	51.8855	572.273	18.8446	3.83133	29.4401	159.808	-3.66814	1.24296	7.15559	0.00747306	0.138541	crybb1l1	protein_coding	14	46301973	46310549	crystallin, beta B1, like 1 [Source:ZFIN;Acc:ZDB-GENE-100112-3]
ENSDARG00000012593	8295.08	7108.89	7350.27	5720.97	6524.12	4728.09	9175.42	-0.441574	0.164263	7.15549	0.00747348	0.138541	col5a1	protein_coding	21	6556635	6725780	procollagen, type V, alpha 1 [Source:ZFIN;Acc:ZDB-GENE-041105-6]
ENSDARG00000037067	76.107	5.18855	83.9491	46.7867	3.19278	31.6482	56.8997	-0.991988	0.370147	7.1529	0.00748428	0.138602	dnajc22	protein_coding	23	27696694	27702561	DnaJ (Hsp40) homolog, subfamily C, member 22 [Source:ZFIN;Acc:ZDB-GENE-090313-196]
ENSDARG00000006019	2513.85	2585.63	2394.32	1889.66	1739.43	2233.03	3080.79	-0.371295	0.138537	7.14832	0.00750344	0.138817	tktb	protein_coding	23	20113378	20126257	transketolase b [Source:ZFIN;Acc:ZDB-GENE-030909-13]
ENSDARG00000095897	1486.7	1281	1617.5	1889.01	1575.96	2005.61	2270.53	0.305762	0.114345	7.13861	0.00754416	0.138992	atp5f1e	protein_coding	6	49893488	49902140	ATP synthase F1 subunit epsilon [Source:ZFIN;Acc:ZDB-GENE-110411-22]
ENSDARG00000104326	159.186	88.7819	101.685	207.291	132.82	205.345	206.143	0.621597	0.232057	7.13839	0.0075451	0.138992	si:dkey-183i3.9	protein_coding	21	25181003	25183430	si:dkey-183i3.9 [Source:ZFIN;Acc:ZDB-GENE-141216-302]
ENSDARG00000093619	339.867	18.4482	319.243	269.024	8.30122	149.409	254.49	-0.765841	0.286033	7.13822	0.00754581	0.138992	sult3st2	protein_coding	22	15336752	15342165	sulfotransferase family 3, cytosolic sulfotransferase 2 [Source:ZFIN;Acc:ZDB-GENE-030131-1135]
ENSDARG00000059333	460.709	497.524	591.191	378.193	397.182	386.402	625.484	-0.426289	0.1593	7.13748	0.00754891	0.138992	si:ch211-285f17.1	protein_coding	24	9372292	9598456	si:ch211-285f17.1 [Source:ZFIN;Acc:ZDB-GENE-000607-77]
ENSDARG00000045411	324.762	141.244	308.602	241.082	104.723	145.729	292.177	-0.631372	0.235455	7.13702	0.00755085	0.138992	acad11	protein_coding	24	11350330	11446166	acyl-CoA dehydrogenase family, member 11 [Source:ZFIN;Acc:ZDB-GENE-040426-814]
ENSDARG00000093089	115.032	77.2518	80.9931	178.699	96.4219	168.545	165.045	0.648918	0.241771	7.13473	0.0075605	0.138992	tac3a	protein_coding	23	28139489	28141419	tachykinin 3a [Source:ZFIN;Acc:ZDB-GENE-090313-253]
ENSDARG00000101393	959.762	1855.2	974.873	417.181	1595.75	715.395	1507.16	-0.60044	0.22308	7.13352	0.00756561	0.138992	si:dkey-31g6.6	protein_coding	6	18364048	18366339	si:dkey-31g6.6 [Source:ZFIN;Acc:ZDB-GENE-110209-1]
ENSDARG00000041071	173.129	340.715	136.565	283.32	434.856	211.233	364.918	0.552644	0.206392	7.12614	0.00759681	0.139426	jagn1a	protein_coding	9	30108641	30111105	jagunal homolog 1a [Source:ZFIN;Acc:ZDB-GENE-041010-80]
ENSDARG00000019223	678.572	928.174	689.92	853.208	1188.99	849.348	1197.12	0.317535	0.118866	7.1241	0.00760544	0.139446	arglu1a	protein_coding	9	26086135	26096626	arginine and glutamate rich 1a [Source:ZFIN;Acc:ZDB-GENE-040426-2914]
ENSDARG00000079326	142.918	163.151	163.169	110.469	112.386	109.665	185.03	-0.507902	0.190152	7.12154	0.00761633	0.139507	cabin1	protein_coding	8	51779734	51933662	calcineurin binding protein 1 [Source:ZFIN;Acc:ZDB-GENE-030131-1735]
ENSDARG00000098852	1664.48	1213.54	1671.3	1979.99	1486.56	2334.6	2383.33	0.332336	0.124434	7.11807	0.00763109	0.139638	smdt1b	protein_coding	1	54062510	54063520	single-pass membrane protein with aspartate-rich tail 1b [Source:ZFIN;Acc:ZDB-GENE-141212-9]
ENSDARG00000055455	9590.64	12149.9	8936.44	12936.5	12995.2	13643.3	16195	0.36702	0.137116	7.11582	0.00764065	0.139675	gpm6aa	protein_coding	14	36348549	36378494	glycoprotein M6Aa [Source:ZFIN;Acc:ZDB-GENE-030710-7]
ENSDARG00000013804	2412.77	2171.7	2145.43	3019.04	2567.63	2948.43	3518.44	0.327241	0.122556	7.11274	0.00765381	0.139777	capns1b	protein_coding	15	29113616	29122830	calpain, small subunit 1 b [Source:ZFIN;Acc:ZDB-GENE-030131-5206]
ENSDARG00000071046	280.027	301.512	303.872	345.702	444.435	407.746	480.244	0.4196	0.157099	7.10783	0.00767479	0.140021	bbip1	protein_coding	22	29648854	29652356	BBSome interacting protein 1 [Source:ZFIN;Acc:ZDB-GENE-050208-445]
ENSDARG00000069368	115.613	74.9457	96.9553	179.349	100.892	154.561	166.333	0.568615	0.212921	7.10403	0.00769107	0.14018	nrn1la	protein_coding	18	21782074	21859019	neuritin 1-like a [Source:ZFIN;Acc:ZDB-GENE-050419-106]
ENSDARG00000052012	123.166	43.2379	121.194	243.681	44.0603	219.329	182.554	0.654629	0.243474	7.09835	0.00771547	0.140362	rtn4rl2a	protein_coding	1	44491077	44495902	reticulon 4 receptor-like 2 a [Source:ZFIN;Acc:ZDB-GENE-040310-4]
ENSDARG00000096614	70.8783	99.7355	60.3015	120.866	163.47	83.9044	138.335	0.657468	0.246215	7.09816	0.00771632	0.140362	si:dkey-182i3.10	protein_coding	15	23534126	23542144	si:dkey-182i3.10 [Source:ZFIN;Acc:ZDB-GENE-121214-231]
ENSDARG00000011066	74.3641	102.042	101.685	176.75	110.47	178.113	171.05	0.704517	0.261526	7.09545	0.00772797	0.140436	glra3	protein_coding	1	38416106	38538284	glycine receptor, alpha 3 [Source:ZFIN;Acc:ZDB-GENE-020402-1]
ENSDARG00000039356	106.317	110.689	101.094	78.6277	63.8556	67.7123	121.959	-0.610623	0.228958	7.08965	0.00775303	0.140753	zgc:194209	protein_coding	4	4526248	4535189	zgc:194209 [Source:ZFIN;Acc:ZDB-GENE-081022-75]
ENSDARG00000004372	310.819	366.081	275.495	230.684	275.217	206.817	384.58	-0.430168	0.161451	7.08464	0.00777475	0.141008	fmnl3	protein_coding	23	25354856	25448872	formin-like 3 [Source:ZFIN;Acc:ZDB-GENE-030131-1571]
ENSDARG00000013843	556.569	520.585	543.895	634.87	708.158	843.46	877.192	0.418236	0.156963	7.07803	0.00780347	0.14139	sept5a	protein_coding	8	4588398	4618653	septin 5a [Source:ZFIN;Acc:ZDB-GENE-030131-7868]
ENSDARG00000004692	144.08	253.663	131.836	207.291	362.061	173.697	293.941	0.471791	0.177156	7.07399	0.00782111	0.141546	nabp1a	protein_coding	9	24214660	24218367	nucleic acid binding protein 1a [Source:ZFIN;Acc:ZDB-GENE-041212-71]
ENSDARG00000102020	410.164	86.4759	517.883	888.298	113.663	585.859	598.082	0.575293	0.215588	7.07254	0.00782741	0.141546	pnpla3	protein_coding	4	8780179	8795250	patatin-like phospholipase domain containing 3 [Source:ZFIN;Acc:ZDB-GENE-040718-27]
ENSDARG00000108535	609.437	412.778	612.474	363.897	416.338	314.274	630.22	-0.575058	0.213795	7.06052	0.00788009	0.142359	CABZ01072077.1	protein_coding	13	7292061	7316934	neuroblast differentiation-associated protein AHNAK-like [Source:NCBI gene;Acc:795051]
ENSDARG00000055133	646.619	1046.93	565.77	436.026	876.098	249.505	884.148	-0.641822	0.239764	7.05357	0.00791073	0.142772	cenpf	protein_coding	17	32720413	32743249	centromere protein F [Source:ZFIN;Acc:ZDB-GENE-041111-205]
ENSDARG00000043460	102.251	31.7078	83.9491	139.06	41.5061	186.209	134.287	0.671281	0.251997	7.04234	0.00796049	0.14353	wu:fj39g12	protein_coding	16	17204251	17207754	wu:fj39g12 [Source:ZFIN;Acc:ZDB-GENE-030131-7901]
ENSDARG00000098017	144.661	143.55	165.533	215.089	197.952	214.913	249.231	0.457089	0.172156	7.03414	0.00799703	0.144048	pet100	protein_coding	3	53228684	53231344	PET100 homolog [Source:ZFIN;Acc:ZDB-GENE-131121-608]
ENSDARG00000069185	989.972	857.264	868.459	727.793	719.652	637.379	1108.28	-0.392573	0.147796	7.02976	0.00801661	0.14426	celsr1a	protein_coding	4	28190013	28335184	cadherin EGF LAG seven-pass G-type receptor 1a [Source:ZFIN;Acc:ZDB-GENE-030616-78]
ENSDARG00000077004	2216.4	1188.18	1736.92	1441.94	1016.58	980.357	1981.47	-0.558326	0.209313	7.02774	0.00802565	0.144282	aldh1l1	protein_coding	6	22068589	22104394	aldehyde dehydrogenase 1 family, member L1 [Source:ZFIN;Acc:ZDB-GENE-100519-4]
ENSDARG00000033757	257.95	277.876	186.816	141.66	231.796	122.913	281.846	-0.594531	0.223245	7.01819	0.00806859	0.144912	ncaph2	protein_coding	4	18441988	18455497	non-SMC condensin II complex, subunit H2 [Source:ZFIN;Acc:ZDB-GENE-041210-172]
ENSDARG00000061368	228.321	224.261	203.961	151.407	169.217	161.921	262.957	-0.457692	0.172622	7.01513	0.00808239	0.145019	klf13	protein_coding	25	34487700	34512102	Kruppel-like factor 13 [Source:ZFIN;Acc:ZDB-GENE-060929-1274]
ENSDARG00000024116	1036.45	753.493	1116.76	1240.5	990.4	1686.92	1570.63	0.413752	0.155989	7.01318	0.00809118	0.145036	vamp8	protein_coding	5	28271412	28279364	vesicle-associated membrane protein 8 (endobrevin) [Source:ZFIN;Acc:ZDB-GENE-030131-5215]
ENSDARG00000040535	128.975	221.955	161.395	87.0753	187.735	83.9044	201.322	-0.590516	0.221985	7.00848	0.00811247	0.145276	csgalnact1a	protein_coding	10	8298984	8358396	chondroitin sulfate N-acetylgalactosaminyltransferase 1a [Source:ZFIN;Acc:ZDB-GENE-121129-1]
ENSDARG00000103969	830.205	896.466	856.635	658.263	778.399	577.027	1061.41	-0.378119	0.142635	6.99982	0.0081518	0.145723	smyhc2	protein_coding	24	40680153	40700596	slow myosin heavy chain 2 [Source:ZFIN;Acc:ZDB-GENE-070822-12]
ENSDARG00000003091	915.608	675.088	1160.51	1261.29	871.628	1696.49	1513.64	0.451122	0.170168	6.99909	0.00815511	0.145723	oclnb	protein_coding	5	26212621	26220871	occludin b [Source:ZFIN;Acc:ZDB-GENE-041212-43]
ENSDARG00000018426	1654.6	790.966	1541.83	1357.46	616.845	1085.61	1624.95	-0.389685	0.147114	6.99778	0.0081611	0.145723	aldh7a1	protein_coding	10	16006905	16028082	aldehyde dehydrogenase 7 family, member A1 [Source:ZFIN;Acc:ZDB-GENE-030131-6129]
ENSDARG00000005989	720.402	610.52	563.996	477.614	416.338	528.451	765.507	-0.432373	0.16318	6.99457	0.00817574	0.145773	rgl1	protein_coding	8	19283143	19342111	ral guanine nucleotide dissociation stimulator-like 1 [Source:ZFIN;Acc:ZDB-GENE-040426-1816]
ENSDARG00000070266	1131.73	1175.5	1093.7	1547.21	1264.34	1695.75	1821.74	0.384856	0.145032	6.99283	0.00818366	0.145773	spock3	protein_coding	1	20635190	20706296	SPARC (osteonectin), cwcv and kazal like domains proteoglycan 3 [Source:ZFIN;Acc:ZDB-GENE-090311-24]
ENSDARG00000078056	113.87	71.4867	117.056	190.396	92.5905	165.601	172.851	0.534852	0.201913	6.99197	0.00818764	0.145773	RNF208	protein_coding	10	17102902	17103651	si:dkey-106l3.6 [Source:NCBI gene;Acc:100526811]
ENSDARG00000053405	340.448	414.508	290.275	274.222	249.037	210.497	410.881	-0.510155	0.192489	6.98176	0.00823448	0.146466	sord	protein_coding	7	30923283	30926030	sorbitol dehydrogenase [Source:ZFIN;Acc:ZDB-GENE-040426-1231]
ENSDARG00000029695	568.769	328.608	491.871	619.274	455.929	869.956	767.306	0.469566	0.177465	6.97439	0.00826846	0.146871	pgp	protein_coding	12	18565553	18568834	phosphoglycolate phosphatase [Source:ZFIN;Acc:ZDB-GENE-030131-6240]
ENSDARG00000088330	1168.91	5816.37	627.845	703.75	3543.34	384.93	2839.33	-0.731872	0.275753	6.97336	0.00827322	0.146871	hbae1.3	protein_coding	3	55127549	55128258	hemoglobin, alpha embryonic 1.3 [Source:ZFIN;Acc:ZDB-GENE-061207-39]
ENSDARG00000078247	162.09	76.0988	147.798	250.829	82.3737	284.097	230.585	0.568987	0.214189	6.97128	0.00828282	0.146901	vip	protein_coding	13	46987955	46991577	vasoactive intestinal peptide [Source:ZFIN;Acc:ZDB-GENE-080204-3]
ENSDARG00000018726	154.538	123.949	153.71	119.566	78.5423	106.721	170.028	-0.525603	0.198892	6.96806	0.00829775	0.147024	slco3a1	protein_coding	18	25073984	25177230	solute carrier organic anion transporter family, member 3A1 [Source:ZFIN;Acc:ZDB-GENE-030131-8662]
ENSDARG00000063412	307.914	274.993	448.123	252.778	220.94	237.729	401.868	-0.53254	0.201113	6.96516	0.00831122	0.147121	cers1	protein_coding	22	5176255	5232099	ceramide synthase 1 [Source:ZFIN;Acc:ZDB-GENE-050208-406]
ENSDARG00000097209	352.067	121.643	394.324	271.623	94.5062	283.361	349.497	-0.421919	0.159857	6.95381	0.0083641	0.147915	cox8b	protein_coding	25	10499642	10503043	cytochrome c oxidase subunit 8b [Source:ZFIN;Acc:ZDB-GENE-110620-4]
ENSDARG00000103004	591.427	677.394	727.165	493.86	552.351	493.858	815.948	-0.387049	0.146663	6.94505	0.00840515	0.148385	tpra	protein_coding	2	20811677	20866758	translocated promoter region a, nuclear basket protein [Source:ZFIN;Acc:ZDB-GENE-081104-2]
ENSDARG00000020795	1026.57	1480.47	996.748	1464.03	1607.88	1414.6	1842.8	0.366086	0.138535	6.94355	0.00841219	0.148385	rac3b	protein_coding	12	3022882	3042029	Rac family small GTPase 3b [Source:ZFIN;Acc:ZDB-GENE-080220-21]
ENSDARG00000076174	211.473	249.627	239.432	286.569	319.278	361.378	384.216	0.453619	0.171864	6.94297	0.00841494	0.148385	trim2b	protein_coding	1	10003193	10033113	tripartite motif containing 2b [Source:ZFIN;Acc:ZDB-GENE-090312-70]
ENSDARG00000059442	240.521	148.738	274.312	180.649	116.856	186.209	264.484	-0.456455	0.173056	6.94012	0.00842835	0.148385	smtnb	protein_coding	5	69289990	69316206	smoothelin b [Source:ZFIN;Acc:ZDB-GENE-070912-2]
ENSDARG00000069583	2457.5	1758.34	1621.64	1291.83	1372.89	1491.88	2307.67	-0.500783	0.189532	6.93925	0.00843245	0.148385	zgc:114181	protein_coding	16	55003121	55028791	zgc:114181 [Source:ZFIN;Acc:ZDB-GENE-050913-105]
ENSDARG00000071460	94.698	45.544	99.9112	70.8299	26.8193	42.6882	87.7891	-0.781498	0.296096	6.93788	0.00843893	0.148385	si:ch211-234p6.5	protein_coding	24	38155830	38191962	si:ch211-234p6.5 [Source:ZFIN;Acc:ZDB-GENE-060503-692]
ENSDARG00000098733	267.246	370.693	256.577	186.497	319.278	147.201	357.726	-0.510819	0.193228	6.93426	0.00845602	0.148544	pxdn	protein_coding	17	51517750	51612088	peroxidasin [Source:ZFIN;Acc:ZDB-GENE-140415-2]
ENSDARG00000013749	194.044	122.219	227.608	150.757	75.3496	167.809	216.074	-0.508087	0.192902	6.9145	0.00854994	0.150051	slc25a55b	protein_coding	23	409578	419441	solute carrier family 25, member 55b [Source:ZFIN;Acc:ZDB-GENE-040801-184]
ENSDARG00000036863	693.097	422.002	1009.16	647.866	298.844	604.995	846.797	-0.470851	0.178755	6.91259	0.00855907	0.150068	MYO1D	protein_coding	12	28377745	28537615	si:ch211-94l19.4 [Source:ZFIN;Acc:ZDB-GENE-130531-15]
ENSDARG00000093052	31.9533	43.8144	43.1569	11.6967	29.3736	18.4001	41.2148	-1.06932	0.403563	6.90381	0.00860122	0.150664	c6	protein_coding	21	20795472	20840723	complement component 6 [Source:ZFIN;Acc:ZDB-GENE-040426-1358]
ENSDARG00000067990	13910.2	8198.49	19760	13508.4	3473.1	14626.6	16910.7	-0.593818	0.222716	6.89773	0.00863055	0.151035	myhz1.1	protein_coding	5	32298624	32309129	myosin, heavy polypeptide 1.1, skeletal muscle [Source:ZFIN;Acc:ZDB-GENE-000322-5]
ENSDARG00000074677	280.608	443.333	309.193	192.995	402.29	124.385	405.41	-0.646066	0.243642	6.88853	0.00867505	0.151385	frem3	protein_coding	1	35614089	35653560	Fras1 related extracellular matrix 3 [Source:ZFIN;Acc:ZDB-GENE-030131-9788]
ENSDARG00000099265	385.764	403.554	365.356	319.709	280.964	269.377	467.369	-0.419072	0.159473	6.88777	0.00867873	0.151385	slc7a5	protein_coding	25	12750340	12788370	solute carrier family 7 (amino acid transporter light chain, L system), member 5 [Source:ZFIN;Acc:ZDB-GENE-080818-4]
ENSDARG00000103586	77.2689	72.0632	70.9429	46.7867	51.723	30.1761	80.6528	-0.793597	0.301128	6.88685	0.00868323	0.151385	si:dkey-65j6.2	protein_coding	23	43177290	43252396	si:dkey-65j6.2 [Source:ZFIN;Acc:ZDB-GENE-090313-319]
ENSDARG00000075759	216.702	163.728	187.999	110.469	146.229	126.593	219.773	-0.581273	0.220109	6.88681	0.0086834	0.151385	samd4a	protein_coding	17	15033822	15117508	sterile alpha motif domain containing 4A [Source:ZFIN;Acc:ZDB-GENE-070720-7]
ENSDARG00000062082	360.201	359.163	408.513	306.713	273.94	209.761	442.894	-0.521876	0.198472	6.88073	0.008713	0.15165	hipk3b	protein_coding	18	27904515	27993797	homeodomain interacting protein kinase 3b [Source:ZFIN;Acc:ZDB-GENE-030131-82]
ENSDARG00000041960	271.313	25.3663	220.514	207.941	8.93978	111.873	195.036	-0.837408	0.31762	6.88031	0.00871507	0.15165	si:ch211-173a9.6	protein_coding	17	52581012	52587598	si:ch211-173a9.6 [Source:ZFIN;Acc:ZDB-GENE-030131-4623]
ENSDARG00000094946	29.6294	25.3663	30.1507	18.8446	8.93978	8.09604	27.9655	-1.26586	0.480729	6.88002	0.00871646	1	si:ch211-132b12.2	protein_coding	18	40572294	40583104	si:ch211-132b12.2 [Source:ZFIN;Acc:ZDB-GENE-050420-178]
ENSDARG00000056652	29.0485	19.6012	49.0688	12.9963	12.7711	15.4561	32.0484	-1.2012	0.453691	6.87392	0.00874626	0.151818	zmp:0000001102	protein_coding	17	22014345	22021213	zmp:0000001102 [Source:ZFIN;Acc:ZDB-GENE-140106-62]
ENSDARG00000031427	2466.8	2909.05	2458.17	2900.78	3623.16	3113.3	4029.51	0.285345	0.108749	6.87389	0.00874643	0.151818	calm2a	protein_coding	13	8777633	8785610	calmodulin 2a (phosphorylase kinase, delta) [Source:ZFIN;Acc:ZDB-GENE-030804-3]
ENSDARG00000037640	273.637	443.909	316.878	196.894	362.7	225.217	420.207	-0.429861	0.163684	6.87328	0.0087494	0.151818	aurkb	protein_coding	14	240487	246342	aurora kinase B [Source:ZFIN;Acc:ZDB-GENE-020419-40]
ENSDARG00000097962	199.273	159.116	254.803	322.308	199.229	341.506	339.705	0.463954	0.176741	6.8653	0.00878856	0.152246	BX571762.2	lincRNA	15	16914731	16920987
ENSDARG00000011094	490.919	783.471	390.186	308.662	677.507	279.681	677.745	-0.466868	0.17756	6.86489	0.00879058	0.152246	ccna2	protein_coding	14	46354648	46374870	cyclin A2 [Source:ZFIN;Acc:ZDB-GENE-020418-1]
ENSDARG00000042249	263.179	383.953	302.098	239.782	251.591	200.193	378.826	-0.455866	0.173729	6.86094	0.00881	0.152439	FRMD4A	protein_coding	18	8503370	8579907	si:ch211-220f12.1 [Source:ZFIN;Acc:ZDB-GENE-050419-154]
ENSDARG00000102855	921.999	1379	918.119	802.522	1022.33	720.548	1331.3	-0.337918	0.128895	6.85767	0.00882615	0.152576	neo1a	protein_coding	7	53754653	54089325	neogenin 1a [Source:ZFIN;Acc:ZDB-GENE-021031-1]
ENSDARG00000031382	331.734	403.554	319.834	502.957	422.724	554.947	584.106	0.475771	0.18061	6.85531	0.00883782	0.152634	reep2	protein_coding	14	21596716	21618005	receptor accessory protein 2 [Source:ZFIN;Acc:ZDB-GENE-050706-125]
ENSDARG00000087927	368.335	292.865	352.941	463.318	380.579	468.834	536.14	0.360218	0.137539	6.84752	0.00887645	0.153158	nudt9	protein_coding	3	26223376	26232773	nudix (nucleoside diphosphate linked moiety X)-type motif 9 [Source:ZFIN;Acc:ZDB-GENE-040426-2669]
ENSDARG00000073724	240.521	277.299	175.584	308.012	360.784	306.913	385.001	0.488122	0.186199	6.84538	0.00888707	0.153198	nlrx1	protein_coding	15	23468025	23485752	NLR family member X1 [Source:ZFIN;Acc:ZDB-GENE-071119-3]
ENSDARG00000078011	235.293	300.936	270.765	189.746	241.374	164.865	323.979	-0.456694	0.174476	6.82986	0.00896461	0.154391	NAV1 (1 of many)	protein_coding	23	5977965	6067036	neuron navigator 1a [Source:NCBI gene;Acc:100536287]
ENSDARG00000027419	1055.62	873.406	1213.71	1817.53	883.761	1847.37	1769.48	0.457361	0.173964	6.81235	0.00905297	0.155727	gad1b	protein_coding	6	3827751	3863452	glutamate decarboxylase 1b [Source:ZFIN;Acc:ZDB-GENE-030909-3]
ENSDARG00000060092	69.1354	56.4976	68.5781	89.0247	89.3978	131.745	116.08	0.659544	0.252151	6.80957	0.00906708	0.155727	zgc:165481	protein_coding	7	38456426	38477235	zgc:165481 [Source:ZFIN;Acc:ZDB-GENE-070615-21]
ENSDARG00000093064	165.576	115.878	134.791	201.443	149.422	299.553	245.37	0.601828	0.229717	6.80947	0.00906756	0.155727	SMIM18	protein_coding	1	22857753	22861348	si:dkey-92j12.6 [Source:ZFIN;Acc:ZDB-GENE-100922-33]
ENSDARG00000035322	471.166	473.888	443.984	327.507	422.724	304.705	564.415	-0.420913	0.160939	6.79941	0.0091188	0.156462	myh7bb	protein_coding	23	18722715	18757078	myosin, heavy chain 7B, cardiac muscle, beta b [Source:ZFIN;Acc:ZDB-GENE-090311-5]
ENSDARG00000087238	425.851	561.517	349.985	290.467	463.591	244.353	539.912	-0.459268	0.175905	6.7841	0.00919732	0.15756	si:ch211-161h7.4	protein_coding	24	20892782	20908395	si:ch211-161h7.4 [Source:ZFIN;Acc:ZDB-GENE-091118-108]
ENSDARG00000097196	270.732	250.78	322.199	510.755	253.507	529.187	491.588	0.539237	0.20514	6.7836	0.0091999	0.15756	CR847531.1	lincRNA	21	42043974	42047227
ENSDARG00000096545	81.3357	160.845	111.735	159.855	222.856	136.161	201.375	0.556304	0.213259	6.77993	0.00921884	0.157738	si:ch211-191a16.5	protein_coding	15	41901710	41915919	si:ch211-191a16.5 [Source:ZFIN;Acc:ZDB-GENE-121214-56]
ENSDARG00000035678	621.637	728.127	623.706	741.439	1015.3	775.012	1039.29	0.337843	0.129592	6.77587	0.00923984	0.157823	zgc:91910	protein_coding	19	35013129	35017047	zgc:91910 [Source:ZFIN;Acc:ZDB-GENE-040808-48]
ENSDARG00000105215	361.944	454.287	396.098	306.063	356.314	233.313	486.86	-0.453211	0.173828	6.77543	0.00924213	0.157823	kdrl	protein_coding	14	32983769	33044955	kinase insert domain receptor like [Source:ZFIN;Acc:ZDB-GENE-000705-1]
ENSDARG00000053066	20.3339	105.501	13.5974	7.79778	66.4098	4.41602	50.5797	-1.11362	0.42679	6.77278	0.00925587	0.157823	tubb1	protein_coding	6	49881864	49888418	tubulin, beta 1 class VI [Source:ZFIN;Acc:ZDB-GENE-110408-5]
ENSDARG00000104721	197.53	1.72952	189.772	334.655	0.638556	367.266	250.342	0.757962	0.289378	6.77236	0.00925803	0.157823	si:dkey-203a12.9	protein_coding	14	15620640	15625472	si:dkey-203a12.9 [Source:ZFIN;Acc:ZDB-GENE-141216-334]
ENSDARG00000062467	67.9734	23.0602	170.854	55.2343	10.2169	68.4483	91.0152	-1.02167	0.390546	6.77029	0.00926879	0.157831	stra6l	protein_coding	1	12172322	12193239	STRA6-like [Source:ZFIN;Acc:ZDB-GENE-070410-116]
ENSDARG00000020891	99.3458	79.5578	117.056	76.0284	44.0603	78.0164	113.907	-0.616185	0.236432	6.76707	0.0092855	0.157831	LO018197.1	protein_coding	15	45544589	45558281	presenilin associated rhomboid like [Source:NCBI gene;Acc:792889]
ENSDARG00000077407	587.36	353.398	550.399	690.104	491.688	723.492	782.276	0.353568	0.135754	6.76565	0.0092929	0.157831	si:dkey-184p18.2	protein_coding	19	34091552	34117056	si:dkey-184p18.2 [Source:ZFIN;Acc:ZDB-GENE-060503-55]
ENSDARG00000052263	262.017	187.941	308.01	177.4	150.061	217.121	300.304	-0.477026	0.183044	6.76463	0.00929821	0.157831	rab1aa	protein_coding	1	55124296	55131439	RAB1A, member RAS oncogene family a [Source:ZFIN;Acc:ZDB-GENE-090312-110]
ENSDARG00000040358	245.169	315.349	314.513	374.294	385.049	468.098	484.205	0.47659	0.18276	6.76404	0.00930127	0.157831	spred3	protein_coding	18	44596787	44611252	sprouty-related, EVH1 domain containing 3 [Source:ZFIN;Acc:ZDB-GENE-061207-31]
ENSDARG00000069100	8371.19	5657.83	10336.4	7352.66	4681.25	7317.35	10075.3	-0.336345	0.129232	6.75714	0.00933732	0.158099	aldh9a1a.1	protein_coding	8	21094884	21103522	aldehyde dehydrogenase 9 family, member A1a, tandem duplicate 1 [Source:ZFIN;Acc:ZDB-GENE-030131-1257]
ENSDARG00000102447	137.69	63.9921	141.295	95.5229	45.3374	94.2085	133.251	-0.55139	0.21198	6.75635	0.00934147	0.158099	gdpd4a	protein_coding	18	3332999	3356487	glycerophosphodiester phosphodiesterase domain containing 4a [Source:ZFIN;Acc:ZDB-GENE-091204-436]
ENSDARG00000101387	194.044	211.001	201.005	298.265	257.338	267.905	329.486	0.430229	0.165278	6.75594	0.00934361	0.158099	CAMK2N1	protein_coding	11	3550370	3552067	si:dkey-33m11.6 [Source:ZFIN;Acc:ZDB-GENE-141216-479]
ENSDARG00000095843	151.633	194.282	172.628	109.819	161.555	92.7365	203.908	-0.546118	0.209451	6.75414	0.00935302	0.158099	col24a1	protein_coding	23	45494689	45504991	collagen type XXIV alpha 1 [Source:ZFIN;Acc:ZDB-GENE-110411-128]
ENSDARG00000100222	1776.02	1692.04	1840.97	1540.71	1380.56	1329.22	2205.95	-0.331603	0.127494	6.75127	0.00936808	0.158099	utrn	protein_coding	23	1181248	1444835	utrophin [Source:ZFIN;Acc:ZDB-GENE-070228-6]
ENSDARG00000037845	5509.91	5099.77	5559.56	4190.01	4731.7	3874.32	6686.26	-0.352474	0.13525	6.7512	0.00936848	0.158099	col9a3	protein_coding	23	495514	524780	collagen, type IX, alpha 3 [Source:ZFIN;Acc:ZDB-GENE-030131-9799]
ENSDARG00000059888	148.147	151.045	163.76	108.519	121.964	82.4324	179.188	-0.581781	0.223233	6.74714	0.00938979	0.158223	ago3a	protein_coding	16	51001957	51072406	argonaute RISC catalytic component 3a [Source:ZFIN;Acc:ZDB-GENE-051107-16]
ENSDARG00000076056	82.4977	31.1313	100.502	57.8336	21.0723	48.5762	78.7428	-0.731303	0.281131	6.74653	0.00939303	0.158223	si:ch211-286f9.2	protein_coding	23	39774931	39784368	si:ch211-286f9.2 [Source:ZFIN;Acc:ZDB-GENE-090313-109]
ENSDARG00000078166	76.107	113.572	71.5341	96.1727	206.253	103.041	153.945	0.572112	0.219475	6.74103	0.00942201	0.158567	si:dkey-78p8.1	protein_coding	13	5243167	5257303	si:dkey-78p8.1 [Source:ZFIN;Acc:ZDB-GENE-081107-73]
ENSDARG00000011769	280.027	253.086	319.834	358.048	348.013	454.85	463.759	0.432328	0.166347	6.73497	0.0094541	0.158962	cpm	protein_coding	4	23740655	23759213	carboxypeptidase M [Source:ZFIN;Acc:ZDB-GENE-041210-191]
ENSDARG00000105530	13.3623	9.8006	21.2829	46.1369	26.1808	26.4961	32.979	1.17022	0.448707	6.72963	0.00948244	0.159172	si:dkey-19b23.14	protein_coding	7	20512419	20515427	si:dkey-19b23.14 [Source:ZFIN;Acc:ZDB-GENE-160728-109]
ENSDARG00000052567	1834.12	2833.53	1688.44	2036.52	3610.39	2543.63	3356.91	0.355636	0.136929	6.72936	0.00948386	0.159172	tmem35	protein_coding	14	41276307	41285392	transmembrane protein 35 [Source:ZFIN;Acc:ZDB-GENE-030815-1]
ENSDARG00000036344	329.991	428.344	510.789	794.724	406.76	1075.3	814.544	0.738875	0.278455	6.7224	0.00952096	0.159649	calb2b	protein_coding	7	24681278	24699985	calbindin 2b [Source:ZFIN;Acc:ZDB-GENE-040426-1668]
ENSDARG00000070479	158.605	206.966	143.068	251.479	256.061	206.081	281.922	0.490055	0.188655	6.71896	0.00953932	0.159812	tspan13b	protein_coding	19	30387999	30399876	tetraspanin 13b [Source:ZFIN;Acc:ZDB-GENE-041010-45]
ENSDARG00000017882	625.704	205.813	637.304	608.227	84.9279	313.538	570.671	-0.724207	0.276427	6.71295	0.00957153	0.160088	rdh1	protein_coding	9	48673093	48701035	retinol dehydrogenase 1 [Source:ZFIN;Acc:ZDB-GENE-030912-15]
ENSDARG00000039133	1624.39	1307.51	1933.78	1145.62	1302.01	951.653	1908.02	-0.522235	0.199515	6.71264	0.00957318	0.160088	lamb4	protein_coding	25	31633322	31702970	laminin, beta 4 [Source:ZFIN;Acc:ZDB-GENE-021226-2]
ENSDARG00000042753	134.785	49.003	166.125	272.922	47.2531	324.578	228.221	0.673429	0.256874	6.69813	0.00965141	0.16125	cts12	protein_coding	22	16406920	16419126	cathepsin 12 [Source:ZFIN;Acc:ZDB-GENE-050208-336]
ENSDARG00000068586	295.132	8.64759	630.8	325.558	3.83133	140.577	323.292	-1.03178	0.396802	6.69241	0.00968243	0.161526	CDHR2	protein_coding	14	50839282	50892442	cadherin related family member 2 [Source:NCBI gene;Acc:100536704]
ENSDARG00000088711	1774.28	8705.81	1705.59	911.691	8999.16	1105.48	5378.09	-0.520506	0.198776	6.69185	0.00968546	0.161526	lgals1l1	protein_coding	3	28939759	28946756	lectin, galactoside-binding, soluble, 1 (galectin 1)-like 1 [Source:ZFIN;Acc:ZDB-GENE-030131-4905]
ENSDARG00000027418	491.5	631.85	511.971	649.815	844.809	601.315	860.887	0.341039	0.131734	6.68805	0.00970611	0.161652	trappc4	protein_coding	15	9315177	9321970	trafficking protein particle complex 4 [Source:ZFIN;Acc:ZDB-GENE-040426-1734]
ENSDARG00000044899	415.393	447.945	438.072	498.408	620.676	579.235	691.548	0.368769	0.142417	6.68652	0.00971445	0.161652	tmem183a	protein_coding	11	22363572	22372072	transmembrane protein 183A [Source:ZFIN;Acc:ZDB-GENE-050327-5]
ENSDARG00000102277	109.222	269.805	112.326	83.8262	199.868	64.0323	194.125	-0.536399	0.207231	6.6853	0.00972112	0.161652	lama1	protein_coding	24	41690545	41784173	laminin, alpha 1 [Source:ZFIN;Acc:ZDB-GENE-060118-1]
ENSDARG00000005704	325.343	40.9319	297.369	281.37	14.0482	119.969	248.808	-0.889683	0.340923	6.68403	0.00972802	0.161652	eps8l3b	protein_coding	8	25308003	25329967	EPS8-like 3b [Source:ZFIN;Acc:ZDB-GENE-040426-1335]
ENSDARG00000036878	138.852	126.831	172.628	259.926	134.097	303.969	261.259	0.593155	0.22761	6.67557	0.00977434	0.162275	sh3bgrl2	protein_coding	23	31405497	31423729	SH3 domain binding glutamate-rich protein like 2 [Source:ZFIN;Acc:ZDB-GENE-040704-38]
ENSDARG00000059227	9041.63	3728.26	11486.2	8028.47	3153.83	5972.67	9543.77	-0.45901	0.177159	6.66626	0.00982552	0.162978	fabp1b.1	protein_coding	8	999421	1006174	fatty acid binding protein 1b, tandem duplicate 1 [Source:ZFIN;Acc:ZDB-GENE-050522-96]
ENSDARG00000077536	1392.58	1553.11	1680.16	1118.98	1242.63	1285.8	1908.44	-0.355055	0.137371	6.66454	0.00983499	0.162989	snrnp200	protein_coding	8	31030613	31053872	small nuclear ribonucleoprotein 200 (U5) [Source:ZFIN;Acc:ZDB-GENE-081105-64]
ENSDARG00000035694	6717.17	2428.82	6172.62	8500.88	2660.86	9182.38	8201.02	0.336168	0.129967	6.65999	0.00986012	0.163233	stm	protein_coding	19	3137518	3167878	starmaker [Source:ZFIN;Acc:ZDB-GENE-031112-4]
ENSDARG00000017590	434.565	202.93	381.909	337.904	137.289	304.705	414.774	-0.425904	0.164859	6.65666	0.00987857	0.163233	nit2	protein_coding	6	37431169	37441520	nitrilase family, member 2 [Source:ZFIN;Acc:ZDB-GENE-050522-65]
ENSDARG00000004904	443.28	166.61	442.211	424.329	57.47	267.169	415.048	-0.732156	0.278914	6.6562	0.00988116	0.163233	gys2	protein_coding	4	16783972	16824556	glycogen synthase 2 [Source:ZFIN;Acc:ZDB-GENE-030826-31]
ENSDARG00000094386	44.7346	1.15301	21.2829	90.9742	2.55422	65.5043	51.9425	1.21614	0.468558	6.65548	0.00988515	0.163233	adgrg4b	protein_coding	10	26634472	26652593	adhesion G protein-coupled receptor G4b [Source:ZFIN;Acc:ZDB-GENE-091204-201]
ENSDARG00000063078	71.4592	5.76506	157.848	68.8804	1.91567	41.9522	80.0376	-1.13994	0.440627	6.64885	0.00992199	0.163433	abcg5	protein_coding	13	10945337	10968607	ATP-binding cassette, sub-family G (WHITE), member 5 [Source:ZFIN;Acc:ZDB-GENE-050517-40]
ENSDARG00000030270	2225.69	2816.23	1610.99	1394.5	2358.82	1277.7	2701.02	-0.445574	0.172311	6.64736	0.00993026	0.163433	tnnt3a	protein_coding	25	31405266	31418457	troponin T type 3a (skeletal, fast) [Source:ZFIN;Acc:ZDB-GENE-000322-3]
ENSDARG00000061040	213.216	251.356	287.91	160.504	177.518	196.513	296.855	-0.505791	0.195862	6.64558	0.0099402	0.163433	pum2	protein_coding	20	6089507	6131824	pumilio RNA-binding family member 2 [Source:ZFIN;Acc:ZDB-GENE-081031-76]
ENSDARG00000021895	77.8499	73.2162	90.4522	52.635	54.2772	44.8962	90.8083	-0.6774	0.262182	6.64328	0.00995306	0.163433	disc1	protein_coding	13	49057081	49144881	DISC1 scaffold protein [Source:ZFIN;Acc:ZDB-GENE-090122-1]
ENSDARG00000105448	29.0485	40.9319	21.8741	42.8878	81.0966	41.2162	59.3517	0.806919	0.312201	6.63999	0.00997146	0.163433	CR548622.2	lincRNA	11	27502509	27503132
ENSDARG00000069425	822.653	927.598	759.089	1082.59	1141.1	970.053	1315.43	0.338329	0.131197	6.63731	0.00998648	0.163433	hsbp1a	protein_coding	7	26629084	26634061	heat shock factor binding protein 1a [Source:ZFIN;Acc:ZDB-GENE-050320-136]
ENSDARG00000059700	289.904	38.6259	309.193	243.031	22.988	126.593	237.483	-0.720062	0.278744	6.63638	0.00999167	0.163433	agmat	protein_coding	23	37482727	37490249	agmatine ureohydrolase (agmatinase) [Source:ZFIN;Acc:ZDB-GENE-060929-696]
ENSDARG00000079543	410.745	50.156	271.948	298.265	16.6024	186.945	284.673	-0.803001	0.30833	6.63602	0.00999372	0.163433	dpys	protein_coding	16	44298902	44325688	dihydropyrimidinase [Source:ZFIN;Acc:ZDB-GENE-070508-1]
ENSDARG00000076227	183.005	226.567	220.514	155.956	150.061	152.353	251.152	-0.468628	0.181675	6.63575	0.00999524	0.163433	ror2	protein_coding	10	5268054	5407509	receptor tyrosine kinase-like orphan receptor 2 [Source:ZFIN;Acc:ZDB-GENE-060427-5]
ENSDARG00000069774	995.201	1031.37	985.515	1300.28	1287.97	1185.7	1564.8	0.313733	0.121701	6.63472	0.010001	0.163433	flot2b	protein_coding	15	16387088	16407983	flotillin 2b [Source:ZFIN;Acc:ZDB-GENE-040426-1368]
ENSDARG00000109902	240.521	134.326	204.552	196.244	67.0483	117.761	221.627	-0.671799	0.259504	6.6344	0.0100028	0.163433	tmem254	protein_coding	13	52082648	52089003	transmembrane protein 254 [Source:ZFIN;Acc:ZDB-GENE-040426-1348]
ENSDARG00000095623	380.535	358.01	344.664	432.127	533.194	475.458	582.013	0.394855	0.152998	6.63313	0.0100099	0.163433	dpm2	protein_coding	5	31714358	31716713	dolichyl-phosphate mannosyltransferase polypeptide 2, regulatory subunit [Source:ZFIN;Acc:ZDB-GENE-030131-9093]
ENSDARG00000020114	848.215	217.919	522.021	601.729	103.446	301.025	598.872	-0.765282	0.29501	6.63233	0.0100144	0.163433	slc20a1a	protein_coding	8	31057115	31075015	solute carrier family 20, member 1a [Source:ZFIN;Acc:ZDB-GENE-040426-2217]
ENSDARG00000079271	164.414	140.091	137.156	106.57	107.916	83.1684	170.782	-0.580754	0.224963	6.6311	0.0100213	0.163433	dcxr	protein_coding	12	3043308	3053882	dicarbonyl/L-xylulose reductase [Source:ZFIN;Acc:ZDB-GENE-030131-7002]
ENSDARG00000018907	948.142	1277.54	1055.28	816.818	1060.64	771.332	1369.05	-0.323898	0.125719	6.62533	0.0100539	0.16382	kat6a	protein_coding	5	14394323	14443124	K(lysine) acetyltransferase 6A [Source:ZFIN;Acc:ZDB-GENE-021022-3]
ENSDARG00000039458	56.935	206.966	65.6222	128.663	205.615	140.577	185.613	0.725061	0.277014	6.62098	0.0100784	0.164074	lhx4	protein_coding	8	14453933	14484599	LIM homeobox 4 [Source:ZFIN;Acc:ZDB-GENE-060728-1]
ENSDARG00000086261	135.366	136.055	185.043	122.165	82.3737	106.721	177.05	-0.57307	0.222308	6.61876	0.010091	0.164135	fhdc4	protein_coding	15	32268790	32287978	FH2 domain containing 4 [Source:ZFIN;Acc:ZDB-GENE-131127-25]
ENSDARG00000101163	14.5242	10.9536	11.2326	28.5919	21.0723	30.9122	26.9855	1.10917	0.430129	6.61498	0.0101124	1	BX001023.2	lincRNA	5	65100409	65102002
ENSDARG00000016623	1086.99	634.156	1078.33	1731.11	646.857	1629.51	1565.89	0.424052	0.164018	6.60721	0.0101567	0.164804	si:ch211-195b13.1	protein_coding	19	24872159	24889227	si:ch211-195b13.1 [Source:ZFIN;Acc:ZDB-GENE-030131-7626]
ENSDARG00000078659	727.374	581.694	695.24	862.955	715.182	969.317	1048.56	0.329968	0.128254	6.60711	0.0101573	0.164804	tmem176	protein_coding	1	44935442	44940953	transmembrane protein 176 [Source:ZFIN;Acc:ZDB-GENE-080902-2]
ENSDARG00000041400	917.932	556.905	849.541	1113.13	843.532	1033.35	1224.57	0.3732	0.144826	6.60681	0.010159	0.164804	ndufa3	protein_coding	16	5717760	5721386	NADH dehydrogenase (ubiquinone) 1 alpha subcomplex, 3 [Source:ZFIN;Acc:ZDB-GENE-040801-18]
ENSDARG00000067605	292.809	353.975	338.752	397.687	434.218	529.187	540.491	0.453825	0.176281	6.59738	0.0102129	0.165417	napaa	protein_coding	5	61931337	61942482	N-ethylmaleimide-sensitive factor attachment protein, alpha a [Source:ZFIN;Acc:ZDB-GENE-060531-160]
ENSDARG00000021250	610.599	104.924	613.065	1341.87	98.3375	992.869	863.907	0.609369	0.233885	6.59707	0.0102147	0.165417	slc25a48	protein_coding	14	25590603	25599002	solute carrier family 25, member 48 [Source:ZFIN;Acc:ZDB-GENE-040718-60]
ENSDARG00000101749	106.317	35.7434	209.873	276.172	52.3616	274.529	219.154	0.717135	0.278112	6.59293	0.0102384	0.165656	zgc:92161	protein_coding	3	49043917	49058326	zgc:92161 [Source:ZFIN;Acc:ZDB-GENE-040912-22]
ENSDARG00000090833	93.5361	55.3446	105.232	173.501	70.8797	144.993	148.047	0.570523	0.221736	6.5896	0.0102576	0.165658	igfbp6b	protein_coding	23	36601984	36605837	insulin-like growth factor binding protein 6b [Source:ZFIN;Acc:ZDB-GENE-090521-2]
ENSDARG00000090387	45.3156	52.462	53.7984	29.2417	35.1206	19.1361	54.3201	-0.882859	0.342666	6.58959	0.0102577	0.165658	onecut2	protein_coding	21	1698232	1742159	one cut homeobox 2 [Source:ZFIN;Acc:ZDB-GENE-120215-73]
ENSDARG00000045661	176.615	54.768	187.407	62.3823	37.0362	135.425	150.554	-0.800742	0.310162	6.58824	0.0102655	0.165658	irf7	protein_coding	25	25546789	25550955	interferon regulatory factor 7 [Source:ZFIN;Acc:ZDB-GENE-040426-1518]
ENSDARG00000031283	486.271	412.778	513.745	807.721	450.82	693.315	774.788	0.423884	0.164575	6.58527	0.0102826	0.165789	vamp1	protein_coding	19	9460432	9472935	vesicle-associated membrane protein 1 [Source:ZFIN;Acc:ZDB-GENE-040426-2725]
ENSDARG00000036577	2520.83	2616.18	2456.4	3409.58	2747.7	4229.08	4139.89	0.423007	0.164009	6.5824	0.0102992	0.165911	atp6v0cb	protein_coding	24	39158283	39175750	ATPase H+ transporting V0 subunit cb [Source:ZFIN;Acc:ZDB-GENE-030131-4127]
ENSDARG00000055642	112.127	68.6042	112.917	254.078	61.3013	253.921	198.2	0.747103	0.28502	6.5777	0.0103264	0.166205	si:ch211-217a12.1	protein_coding	12	14079097	14130716	si:ch211-217a12.1 [Source:ZFIN;Acc:ZDB-GENE-121214-95]
ENSDARG00000044526	5.22872	4.03554	11.2326	57.8336	3.83133	30.1761	25.7643	1.7653	0.654214	6.5652	0.0103992	1	camk1ga	protein_coding	22	1049367	1069407	calcium/calmodulin-dependent protein kinase IGa [Source:ZFIN;Acc:ZDB-GENE-030131-7594]
ENSDARG00000069314	113.87	154.504	111.144	185.197	202.422	150.145	211.6	0.501496	0.195438	6.56508	0.0103999	0.167242	tmem199	protein_coding	15	24673283	24676315	transmembrane protein 199 [Source:ZFIN;Acc:ZDB-GENE-050522-150]
ENSDARG00000094860	91.2122	75.5223	95.7729	289.818	102.169	118.497	178.05	0.893112	0.344711	6.5612	0.0104226	0.167461	gpr186	protein_coding	19	43547465	43552252	G protein-coupled receptor 186 [Source:ZFIN;Acc:ZDB-GENE-060503-489]
ENSDARG00000070491	283.513	249.05	308.602	428.878	268.832	504.898	470.272	0.465515	0.180989	6.55338	0.0104685	0.167845	hpcal4	protein_coding	19	30517311	30565122	hippocalcin like 4 [Source:ZFIN;Acc:ZDB-GENE-060503-307]
ENSDARG00000004592	164.995	141.244	170.263	216.389	184.543	256.129	261.037	0.445939	0.173984	6.55313	0.01047	0.167845	gpr22a	protein_coding	4	2619132	2623487	G protein-coupled receptor 22a [Source:ZFIN;Acc:ZDB-GENE-041210-48]
ENSDARG00000068507	31.3723	78.9813	592.373	30.5413	5.10844	53.7283	182.043	-3.23404	1.15649	6.55248	0.0104738	0.167845	crybb1	protein_coding	10	44021147	44027391	crystallin, beta B1 [Source:ZFIN;Acc:ZDB-GENE-010813-1]
ENSDARG00000058103	5.22872	10.9536	40.201	53.9347	22.988	117.025	57.2455	1.63734	0.623016	6.54854	0.010497	0.168071	glra4b	protein_coding	5	22515347	22544151	glycine receptor, alpha 4b [Source:ZFIN;Acc:ZDB-GENE-020402-2]
ENSDARG00000001937	21.4959	23.0602	13.0062	7.79778	3.19278	8.83204	17.8859	-1.60749	0.614564	6.54194	0.0105361	1	LO018422.1	protein_coding	17	48433817	48458789	solute carrier family 2, facilitated glucose transporter member 1-like [Source:NCBI gene;Acc:100334818]
ENSDARG00000058117	869.13	918.374	998.521	1547.86	883.761	1745.06	1601.81	0.51754	0.20008	6.5367	0.0105671	0.169006	snap25b	protein_coding	17	12297984	12389259	synaptosomal-associated protein, 25b [Source:ZFIN;Acc:ZDB-GENE-980526-392]
ENSDARG00000014655	171.967	106.654	125.924	118.266	61.3013	69.9203	151.057	-0.716549	0.279443	6.53458	0.0105797	0.169006	itpr1a	protein_coding	6	39923052	39991554	inositol 1,4,5-trisphosphate receptor, type 1a [Source:ZFIN;Acc:ZDB-GENE-070604-3]
ENSDARG00000095991	38.925	43.2379	43.7481	81.2269	54.2772	76.5444	77.7963	0.72264	0.281384	6.53285	0.01059	0.169006	AL935166.1	processed_transcript	1	53364510	53368034
ENSDARG00000031761	398.545	170.069	195.684	202.742	107.916	139.841	280.731	-0.762027	0.296661	6.53251	0.0105921	0.169006	dab2	protein_coding	5	32323775	32338872	Dab, mitogen-responsive phosphoprotein, homolog 2 (Drosophila) [Source:ZFIN;Acc:ZDB-GENE-040303-1]
ENSDARG00000093021	5.80969	8.64759	10.6414	25.3428	19.1567	19.1361	20.423	1.33151	0.51883	6.53245	0.0105924	1	FAM163A	protein_coding	22	17286841	17300617	si:dkey-171o17.8 [Source:ZFIN;Acc:ZDB-GENE-070705-312]
ENSDARG00000058445	325.343	19.6012	436.89	303.464	10.8554	157.505	288.736	-0.763179	0.297923	6.52744	0.0106223	0.169323	zgc:136472	protein_coding	1	9234928	9249943	zgc:136472 [Source:ZFIN;Acc:ZDB-GENE-060421-2552]
ENSDARG00000027547	122.004	147.585	107.006	164.403	187.097	177.377	208.76	0.48436	0.189294	6.5261	0.0106303	0.169323	zgc:92789	protein_coding	2	57879347	57891504	zgc:92789 [Source:ZFIN;Acc:ZDB-GENE-040718-280]
ENSDARG00000055524	813.938	960.459	834.17	979.922	1229.86	1040.71	1351.29	0.302824	0.11862	6.50611	0.0107504	0.170989	rnf7	protein_coding	18	41757263	41766098	ring finger protein 7 [Source:ZFIN;Acc:ZDB-GENE-050220-12]
ENSDARG00000045518	1099.19	735.621	846.585	753.786	441.88	838.308	1087.39	-0.449869	0.175696	6.50561	0.0107534	0.170989	tmem110l	protein_coding	4	25251855	25271455	transmembrane protein 110, like [Source:ZFIN;Acc:ZDB-GENE-040426-912]
ENSDARG00000009553	1661.57	2097.33	1492.76	1993.63	2463.55	2077	2718.71	0.309779	0.121373	6.50086	0.0107822	0.171299	gng3	protein_coding	21	26697536	26707052	guanine nucleotide binding protein (G protein), gamma 3 [Source:ZFIN;Acc:ZDB-GENE-010705-1]
ENSDARG00000062688	1353.08	604.178	1026.31	784.327	572.784	587.331	1137.99	-0.569704	0.221482	6.48768	0.0108625	0.172298	gpnmb	protein_coding	19	20247435	20270207	glycoprotein (transmembrane) nmb [Source:ZFIN;Acc:ZDB-GENE-060503-106]
ENSDARG00000063635	88.8883	91.0879	88.0874	160.504	113.024	129.537	154.63	0.569234	0.22284	6.48746	0.0108638	0.172298	nrxn1b	protein_coding	13	733027	811276	neurexin 1b [Source:ZFIN;Acc:ZDB-GENE-070206-3]
ENSDARG00000100311	122.585	112.995	115.282	167.652	195.398	146.465	198.447	0.520915	0.204034	6.47691	0.0109285	0.173175	si:dkey-165e24.1	protein_coding	4	51542447	51598177	si:dkey-165e24.1 [Source:ZFIN;Acc:ZDB-GENE-081103-19]
ENSDARG00000089026	542.625	249.05	226.426	206.641	202.422	131.745	360.752	-0.904184	0.349277	6.47429	0.0109446	0.173282	si:dkey-183k8.2	protein_coding	6	49255706	49260454	si:dkey-183k8.2 [Source:ZFIN;Acc:ZDB-GENE-131125-40]
ENSDARG00000097973	658.238	68.6042	540.939	1446.49	455.29	821.38	918.267	1.48773	0.553568	6.47269	0.0109544	0.173289	si:ch1073-190k2.1	protein_coding	15	46313082	46315233	si:ch1073-190k2.1 [Source:ZFIN;Acc:ZDB-GENE-131127-449]
ENSDARG00000061590	921.999	1064.23	858.409	775.88	802.026	651.363	1171.53	-0.360219	0.141476	6.46892	0.0109777	0.173365	cachd1	protein_coding	6	31590751	31739709	cache domain containing 1 [Source:ZFIN;Acc:ZDB-GENE-100819-3]
ENSDARG00000021595	525.777	510.784	490.097	706.349	565.76	732.324	813.55	0.371711	0.145805	6.46886	0.0109781	0.173365	lhfpl3	protein_coding	4	22365061	22419743	LHFPL tetraspan subfamily member 3 [Source:ZFIN;Acc:ZDB-GENE-040801-180]
ENSDARG00000040401	1038.19	743.116	919.302	825.915	581.724	680.803	1105.05	-0.381127	0.14972	6.46452	0.0110049	0.173641	slc25a20	protein_coding	22	105376	109686	solute carrier family 25 (carnitine/acylcarnitine translocase), member 20 [Source:ZFIN;Acc:ZDB-GENE-040426-1869]
ENSDARG00000042518	342.191	415.084	325.746	294.366	271.386	195.777	426.064	-0.512212	0.201115	6.45942	0.0110366	0.173845	hipk2	protein_coding	18	12464461	12654011	homeodomain interacting protein kinase 2 [Source:ZFIN;Acc:ZDB-GENE-031125-4]
ENSDARG00000099197	41950.6	27494.7	45428.9	37763.4	12391.8	39123	47021.7	-0.515634	0.200063	6.45939	0.0110368	0.173845	actc1b	protein_coding	17	117024	125091	actin, alpha, cardiac muscle 1b [Source:ZFIN;Acc:ZDB-GENE-000322-1]
ENSDARG00000052840	1095.71	870.524	1062.96	1282.74	1092.57	1383.69	1564.06	0.299737	0.117902	6.45287	0.0110773	0.174059	ndufs4	protein_coding	5	40485503	40501732	NADH dehydrogenase (ubiquinone) Fe-S protein 4, (NADH-coenzyme Q reductase) [Source:ZFIN;Acc:ZDB-GENE-050522-421]
ENSDARG00000070467	2.90485	8.64759	24.83	48.0863	15.9639	69.9203	38.9936	1.70521	0.649816	6.45209	0.0110822	0.174059	lactbl1b	protein_coding	11	28127199	28157129	lactamase, beta-like 1b [Source:ZFIN;Acc:ZDB-GENE-061207-53]
ENSDARG00000002507	270.151	245.591	231.747	166.353	209.446	172.225	299.167	-0.466469	0.183164	6.45159	0.0110853	0.174059	itga10	protein_coding	16	14276364	14353567	integrin, alpha 10 [Source:ZFIN;Acc:ZDB-GENE-100922-54]
ENSDARG00000036291	393.316	244.438	402.01	299.565	200.506	305.441	425.449	-0.372124	0.146376	6.45115	0.0110881	0.174059	nucb2b	protein_coding	18	38191346	38210092	nucleobindin 2b [Source:ZFIN;Acc:ZDB-GENE-030131-4775]
ENSDARG00000077330	49.3824	24.7897	41.9745	25.3428	15.3253	19.1361	40.6325	-0.941609	0.370065	6.44573	0.0111219	0.174442	CR382383.1	protein_coding	7	61843532	61901695	SH3 domain and tetratricopeptide repeats 1 [Source:NCBI gene;Acc:100535608]
ENSDARG00000033955	11.0384	5.76506	10.0502	1.29963	2.55422	1.47201	7.44561	-2.31296	0.903255	6.44103	0.0111514	1	CABZ01088025.1	protein_coding	23	45734011	45746228	calcitonin receptor-like 2 [Source:NCBI gene;Acc:100537117]
ENSDARG00000037267	345.677	343.597	353.532	512.055	509.567	395.97	567.471	0.430591	0.169439	6.43363	0.011198	0.175442	zgc:158263	protein_coding	23	26733232	26751278	zgc:158263 [Source:ZFIN;Acc:ZDB-GENE-070112-2262]
ENSDARG00000030756	938.847	946.622	880.283	771.981	746.471	588.803	1125.21	-0.404256	0.159159	6.43256	0.0112047	0.175442	dnmt1	protein_coding	3	54591218	54607166	DNA (cytosine-5-)-methyltransferase 1 [Source:ZFIN;Acc:ZDB-GENE-990714-15]
ENSDARG00000043257	8396.17	9787.34	7905.4	12667.5	10421.2	11005.5	13873.8	0.377403	0.148396	6.41924	0.0112891	0.176613	ckbb	protein_coding	20	20816747	20821789	creatine kinase, brain b [Source:ZFIN;Acc:ZDB-GENE-020103-2]
ENSDARG00000017901	350.325	394.906	305.646	263.825	306.507	203.137	421.471	-0.458702	0.180805	6.41606	0.0113093	0.176779	tln2a	protein_coding	7	29863548	29946044	talin 2a [Source:ZFIN;Acc:ZDB-GENE-040724-263]
ENSDARG00000023532	381.116	366.081	490.097	605.628	439.326	618.979	668.003	0.404622	0.159497	6.4128	0.01133	0.176954	pinx1	protein_coding	20	19006703	19059240	PIN2 (TERF1) interacting telomerase inhibitor 1 [Source:ZFIN;Acc:ZDB-GENE-030515-2]
ENSDARG00000104775	474.071	79.5578	923.44	787.576	160.277	1344.68	864.004	0.72353	0.284269	6.39731	0.0114293	0.178302	ly6m2	protein_coding	21	5472330	5481824	lymphocyte antigen 6 family member M2 [Source:ZFIN;Acc:ZDB-GENE-131121-523]
ENSDARG00000067997	1401.88	766.753	1223.17	1235.3	415.7	906.02	1371.69	-0.498368	0.195876	6.39537	0.0114419	0.178302	myhz1.3	protein_coding	5	32262499	32274383	myosin, heavy polypeptide 1.3, skeletal muscle [Source:ZFIN;Acc:ZDB-GENE-070705-74]
ENSDARG00000098761	72.6212	42.0849	136.565	148.158	68.3254	214.913	156.697	0.753235	0.296654	6.39483	0.0114453	0.178302	rgs2	protein_coding	22	24246213	24248420	regulator of G protein signaling 2 [Source:ZFIN;Acc:ZDB-GENE-040718-410]
ENSDARG00000051852	299.78	385.106	287.319	508.805	448.266	385.666	533.86	0.466345	0.183868	6.3921	0.0114629	0.178425	kcnc1a	protein_coding	7	33028452	33088144	potassium voltage-gated channel, Shaw-related subfamily, member 1a [Source:ZFIN;Acc:ZDB-GENE-061220-10]
ENSDARG00000070109	547.854	709.102	499.556	385.341	638.556	328.258	718.462	-0.428265	0.16884	6.38867	0.0114851	0.178577	ncapg	protein_coding	1	23559478	23573230	non-SMC condensin I complex, subunit G [Source:ZFIN;Acc:ZDB-GENE-041111-282]
ENSDARG00000109929	294.552	344.174	273.721	213.139	266.278	224.481	373.181	-0.387196	0.153093	6.38636	0.0115001	0.178577	CABZ01058721.1	protein_coding	2	43537846	43545342
ENSDARG00000101776	358.458	314.196	432.16	545.845	346.097	769.124	635.944	0.525591	0.206698	6.3847	0.0115108	0.178577	syt12	protein_coding	25	7461624	7489371	synaptotagmin XII [Source:ZFIN;Acc:ZDB-GENE-081022-147]
ENSDARG00000045145	153.957	117.607	127.106	245.63	124.518	251.713	234.839	0.570798	0.224206	6.38461	0.0115114	0.178577	shisa9a	protein_coding	12	19792281	19865585	shisa family member 9a [Source:ZFIN;Acc:ZDB-GENE-050320-78]
ENSDARG00000013072	180.101	238.673	171.445	114.368	214.555	79.4884	230.946	-0.624711	0.245299	6.38031	0.0115393	0.178859	mmp15b	protein_coding	2	28453338	28521429	matrix metallopeptidase 15b [Source:ZFIN;Acc:ZDB-GENE-070817-6]
ENSDARG00000044241	451.413	562.67	438.664	543.895	706.881	587.331	759.047	0.32768	0.129697	6.37291	0.0115875	0.179456	dram2b	protein_coding	22	856869	866196	DNA-damage regulated autophagy modulator 2b [Source:ZFIN;Acc:ZDB-GENE-040625-141]
ENSDARG00000096905	58.0969	89.9349	33.1067	20.1443	72.7953	11.7761	66.2452	-1.08009	0.419527	6.36963	0.011609	0.179638	si:ch73-23l24.1	protein_coding	6	15250672	15259419	si:ch73-23l24.1 [Source:ZFIN;Acc:ZDB-GENE-131127-400]
ENSDARG00000099995	293.971	438.721	315.696	260.576	312.254	217.857	424.726	-0.408123	0.161682	6.35799	0.0116854	0.180668	apbb2b	protein_coding	1	19930520	19989584	amyloid beta (A4) precursor protein-binding, family B, member 2b [Source:ZFIN;Acc:ZDB-GENE-090313-73]
ENSDARG00000029019	127.813	564.399	74.49	61.7325	437.411	55.9363	306.448	-0.640494	0.253047	6.35281	0.0117195	0.180903	epb41b	protein_coding	16	26449615	26488169	erythrocyte membrane protein band 4.1b [Source:ZFIN;Acc:ZDB-GENE-030130-1]
ENSDARG00000045542	309.657	358.01	327.52	387.94	480.832	417.314	526.04	0.355189	0.140792	6.35153	0.011728	0.180903	lamtor4	protein_coding	4	20051478	20054583	late endosomal/lysosomal adaptor, MAPK and MTOR activator 4 [Source:ZFIN;Acc:ZDB-GENE-030131-7438]
ENSDARG00000001829	1245.02	1520.25	1380.43	1485.48	2072.11	1737.7	2177.12	0.334038	0.132358	6.35123	0.01173	0.180903	zgc:112982	protein_coding	24	24101811	24118451	zgc:112982 [Source:ZFIN;Acc:ZDB-GENE-050306-55]
ENSDARG00000053480	277.122	38.6259	238.25	619.274	35.7591	423.202	374.907	0.692107	0.270638	6.34818	0.0117501	0.181042	aqp9b	protein_coding	7	30371893	30390376	aquaporin 9b [Source:ZFIN;Acc:ZDB-GENE-070911-1]
ENSDARG00000092574	41.2488	11.5301	90.4522	38.9889	4.46989	22.0801	48.0725	-1.17687	0.465233	6.3469	0.0117587	0.181042	si:ch211-198d23.1	protein_coding	8	38593904	38616712	si:ch211-198d23.1 [Source:ZFIN;Acc:ZDB-GENE-081104-163]
ENSDARG00000078592	988.81	989.284	1210.17	836.962	759.243	925.893	1316.76	-0.35173	0.139484	6.34494	0.0117717	0.181092	nomo	protein_coding	6	16673793	16717878	nodal modulator [Source:ZFIN;Acc:ZDB-GENE-040826-3]
ENSDARG00000062363	371.239	267.499	315.696	257.977	219.663	231.841	384.053	-0.432603	0.171518	6.34011	0.0118037	0.181304	phex	protein_coding	24	25404358	25442346	phosphate regulating endopeptidase homolog, X-linked [Source:ZFIN;Acc:ZDB-GENE-030103-2]
ENSDARG00000004586	48.8014	43.8144	50.8424	29.8915	23.6266	30.9122	52.5911	-0.782974	0.310734	6.33938	0.0118086	0.181304	ntrk1	protein_coding	16	45796602	45854882	neurotrophic tyrosine kinase, receptor, type 1 [Source:ZFIN;Acc:ZDB-GENE-980526-118]
ENSDARG00000054560	67.9734	96.853	73.3076	122.165	116.856	114.081	136.268	0.570017	0.225694	6.33788	0.0118186	0.181304	her15.1	protein_coding	11	41994287	41996957	hairy and enhancer of split-related 15, tandem duplicate 1 [Source:NCBI gene;Acc:359836]
ENSDARG00000099465	553.664	390.294	769.73	517.253	299.483	341.506	662.382	-0.553131	0.218982	6.33694	0.0118248	0.181304	rnf213a	protein_coding	3	56699187	56813923	ring finger protein 213a [Source:ZFIN;Acc:ZDB-GENE-050302-100]
ENSDARG00000093342	6.97163	10.9536	19.5093	63.0321	13.4097	39.7442	35.2663	1.43748	0.551756	6.33008	0.0118707	0.181856	si:ch211-13f8.1	protein_coding	2	7192966	7209705	si:ch211-13f8.1 [Source:ZFIN;Acc:ZDB-GENE-061207-4]
ENSDARG00000104569	293.39	2.30602	641.442	166.353	0.638556	47.8402	265.488	-2.09026	0.809578	6.32776	0.0118862	0.181943	CABZ01088484.1	protein_coding	18	1768804	1791127
ENSDARG00000096110	91.7932	5.76506	66.8045	280.07	2.55422	198.721	148.109	1.10382	0.423623	6.32051	0.0119349	0.182448	zgc:123278	protein_coding	25	25381548	25384045	zgc:123278 [Source:ZFIN;Acc:ZDB-GENE-051127-21]
ENSDARG00000054963	141.757	187.941	157.848	200.793	289.266	186.945	268.7	0.447239	0.177555	6.31991	0.011939	0.182448	alg1	protein_coding	3	28860283	28869640	ALG1, chitobiosyldiphosphodolichol beta-mannosyltransferase [Source:ZFIN;Acc:ZDB-GENE-030131-6093]
ENSDARG00000087979	77.2689	204.083	98.7288	142.31	281.603	117.025	212.764	0.516195	0.205229	6.3094	0.01201	0.183381	CT573433.1	antisense	2	11976261	11981305	beta-1,3-galactosyltransferase 2-like [Source:NCBI gene;Acc:101882239]
ENSDARG00000069295	188.234	235.214	398.463	178.049	173.687	143.521	303.815	-0.732474	0.289985	6.29431	0.0121126	0.184784	bcl6ab	protein_coding	2	10087334	10098191	B-cell CLL/lymphoma 6a, genome duplicate b [Source:ZFIN;Acc:ZDB-GENE-030131-7523]
ENSDARG00000078717	271.313	230.026	247.709	173.501	209.446	151.617	296.469	-0.504742	0.200213	6.2927	0.0121236	0.184784	itga8	protein_coding	16	28383758	28512860	integrin, alpha 8 [Source:ZFIN;Acc:ZDB-GENE-080220-48]
ENSDARG00000057583	913.284	1173.19	1023.35	800.573	967.412	744.836	1297.96	-0.320809	0.127799	6.29051	0.0121386	0.184784	prrc2c	protein_coding	20	15023263	15062606	proline-rich coiled-coil 2C [Source:ZFIN;Acc:ZDB-GENE-081104-156]
ENSDARG00000078145	239.94	215.613	227.017	191.046	155.808	130.273	267.789	-0.525281	0.209092	6.29002	0.0121419	0.184784	si:ch211-218g4.2	protein_coding	23	15046544	15090782	si:ch211-218g4.2 [Source:ZFIN;Acc:ZDB-GENE-090312-60]
ENSDARG00000036809	402.031	338.985	318.061	229.385	312.892	216.385	419.964	-0.510664	0.202603	6.27601	0.0122383	0.186097	si:ch211-106j24.1	protein_coding	7	15373412	15413188	si:ch211-106j24.1 [Source:ZFIN;Acc:ZDB-GENE-130530-595]
ENSDARG00000016999	40.0869	96.2765	25.4212	21.4439	44.0603	18.4001	56.8694	-0.882311	0.351075	6.27132	0.0122708	0.18639	lin28a	protein_coding	19	15440841	15473157	lin-28 homolog A (C. elegans) [Source:ZFIN;Acc:ZDB-GENE-040426-747]
ENSDARG00000012076	54805.2	46937.4	40323.3	39753.8	28224.8	39469.7	57576.2	-0.433499	0.172348	6.2703	0.0122778	0.18639	apoa1a	protein_coding	5	37978501	37981521	apolipoprotein A-Ia [Source:ZFIN;Acc:ZDB-GENE-990415-14]
ENSDARG00000052388	106.317	63.9921	83.9491	185.197	76.6267	147.201	152.674	0.621077	0.247052	6.259	0.0123564	0.187304	pcgf5b	protein_coding	12	16405598	16435150	polycomb group ring finger 5b [Source:ZFIN;Acc:ZDB-GENE-060512-34]
ENSDARG00000102612	138.271	111.842	158.439	121.515	46.6146	111.873	158.702	-0.643884	0.25507	6.25873	0.0123583	0.187304	slc15a4	protein_coding	8	35809081	35960987	solute carrier family 15 (oligopeptide transporter), member 4 [Source:ZFIN;Acc:ZDB-GENE-040426-1047]
ENSDARG00000087048	151.052	118.184	131.244	185.197	176.241	194.305	220.37	0.463271	0.184951	6.25607	0.0123768	0.187431	si:dkey-165n16.1	protein_coding	16	32729223	32734765	si:dkey-165n16.1 [Source:ZFIN;Acc:ZDB-GENE-100922-224]
ENSDARG00000020057	330.572	373.576	283.18	246.28	282.242	220.065	400.911	-0.410683	0.164069	6.25356	0.0123944	0.187523	bmpr2b	protein_coding	9	12959760	13111163	bone morphogenetic protein receptor, type II b (serine/threonine kinase) [Source:ZFIN;Acc:ZDB-GENE-070618-2]
ENSDARG00000034227	77.8499	110.689	122.968	63.6819	75.9881	58.1443	117.559	-0.669598	0.267126	6.2523	0.0124032	0.187523	si:dkey-243i1.1	protein_coding	15	26848909	26887028	si:dkey-243i1.1 [Source:ZFIN;Acc:ZDB-GENE-030131-6399]
ENSDARG00000094324	228.321	590.342	213.42	133.212	584.917	111.873	431.217	-0.567152	0.224419	6.24996	0.0124196	0.187617	efemp2a	protein_coding	14	30669662	30704075	EGF containing fibulin extracellular matrix protein 2a [Source:ZFIN;Acc:ZDB-GENE-041212-8]
ENSDARG00000055070	100.508	118.184	96.9553	125.414	173.687	150.881	176.529	0.495425	0.197926	6.24763	0.0124359	0.187644	borcs7	protein_coding	13	28612313	28615893	BLOC-1 related complex subunit 7 [Source:ZFIN;Acc:ZDB-GENE-050913-112]
ENSDARG00000071113	881.912	536.727	695.831	592.632	459.76	441.602	833.209	-0.492958	0.196433	6.24634	0.012445	0.187644	xirp2a	protein_coding	6	10170241	10233650	xin actin binding repeat containing 2a [Source:ZFIN;Acc:ZDB-GENE-040108-7]
ENSDARG00000069484	180.681	245.591	189.181	138.411	199.229	114.817	246.726	-0.471648	0.188421	6.24496	0.0124547	0.187644	dab2ipa	protein_coding	8	12134127	12264521	DAB2 interacting protein a [Source:ZFIN;Acc:ZDB-GENE-081104-516]
ENSDARG00000016301	1679	1486.23	1513.45	2215.87	1680.68	2065.96	2452.31	0.329513	0.131658	6.2439	0.0124621	0.187644	zgc:65894	protein_coding	1	56217388	56223913	zgc:65894 [Source:ZFIN;Acc:ZDB-GENE-030131-7741]
ENSDARG00000070677	76.688	127.984	89.861	135.162	143.675	158.977	168.717	0.585497	0.23296	6.24222	0.012474	0.187669	fezf2	protein_coding	11	20056732	20059407	FEZ family zinc finger 2 [Source:ZFIN;Acc:ZDB-GENE-001103-3]
ENSDARG00000041363	933.618	1123.03	889.151	1146.92	1402.91	1103.27	1522.37	0.297678	0.119077	6.24001	0.0124896	0.187743	dctn3	protein_coding	16	5145132	5154032	dynactin 3 (p22) [Source:ZFIN;Acc:ZDB-GENE-040704-65]
ENSDARG00000020544	109.222	181.599	133.018	170.252	212.639	256.865	244.93	0.60512	0.240758	6.23864	0.0124993	0.187743	rem1	protein_coding	11	24313931	24332052	RAS (RAD and GEM)-like GTP-binding 1 [Source:ZFIN;Acc:ZDB-GENE-040317-1]
ENSDARG00000074481	323.019	474.464	349.394	280.07	362.061	245.089	469.765	-0.378591	0.151506	6.23448	0.0125287	0.188032	ulk1b	protein_coding	21	14839589	14878220	unc-51 like autophagy activating kinase 1 [Source:ZFIN;Acc:ZDB-GENE-071203-2]
ENSDARG00000097693	508.348	134.326	509.015	435.376	61.9399	410.69	474.15	-0.529387	0.210565	6.22725	0.0125799	0.188517	si:ch211-248a14.8	protein_coding	17	20173882	20189395	si:ch211-248a14.8 [Source:ZFIN;Acc:ZDB-GENE-131126-33]
ENSDARG00000059824	77.8499	80.1343	59.1191	45.4871	54.2772	30.9122	80.4077	-0.754172	0.301413	6.22704	0.0125814	0.188517	soat2	protein_coding	6	58737168	58764672	sterol O-acyltransferase 2 [Source:ZFIN;Acc:ZDB-GENE-061013-742]
ENSDARG00000071009	208.568	285.947	182.678	124.115	257.976	119.233	272.471	-0.509974	0.20341	6.22485	0.0125969	0.188596	kif20ba	protein_coding	17	23470967	23509973	kinesin family member 20Ba [Source:ZFIN;Acc:ZDB-GENE-041111-213]
ENSDARG00000059483	420.622	519.432	364.765	269.024	482.109	231.105	528.694	-0.477631	0.190446	6.22156	0.0126204	0.188794	tead1b	protein_coding	7	65813301	65924821	TEA domain family member 1b [Source:ZFIN;Acc:ZDB-GENE-091013-5]
ENSDARG00000034633	311.4	449.098	284.363	398.337	618.122	358.434	558.656	0.373413	0.149577	6.21745	0.0126497	0.189069	emc9	protein_coding	12	13311939	13318969	ER membrane protein complex subunit 9 [Source:ZFIN;Acc:ZDB-GENE-040426-693]
ENSDARG00000079777	46.4776	18.4482	41.9745	66.2812	28.0964	92.7365	67.5384	0.761838	0.30476	6.21612	0.0126592	0.189069	map6d1	protein_coding	2	44697568	44720551	MAP6 domain containing 1 [Source:ZFIN;Acc:ZDB-GENE-081104-293]
ENSDARG00000069589	304.428	355.704	228.791	369.745	446.989	392.29	483.893	0.439008	0.17582	6.21307	0.012681	0.189241	tmem222a	protein_coding	16	54930747	54942534	transmembrane protein 222a [Source:ZFIN;Acc:ZDB-GENE-050306-17]
ENSDARG00000045019	748.289	649.722	717.706	950.68	730.508	1025.99	1110.96	0.331741	0.132907	6.2107	0.0126981	0.189342	aamp	protein_coding	6	59913147	59922078	angio-associated, migratory cell protein [Source:ZFIN;Acc:ZDB-GENE-040426-2370]
ENSDARG00000102478	115.032	125.102	95.1817	63.0321	107.916	38.2722	125.968	-0.771136	0.306095	6.20803	0.0127172	0.189474	BX470176.1	protein_coding	7	57146542	57332915	ADAM metallopeptidase with thrombospondin type 1 motif 7 [Source:NCBI gene;Acc:560364]
ENSDARG00000058462	4037.74	208.119	6636.71	3431.03	25.5422	1623.62	3676.67	-1.69758	0.641295	6.20265	0.0127559	0.189682	zgc:158846	protein_coding	6	39336731	39344259	zgc:158846 [Source:ZFIN;Acc:ZDB-GENE-070209-50]
ENSDARG00000017929	1091.06	1203.17	942.358	855.157	916.966	808.132	1342.93	-0.336359	0.134927	6.20213	0.0127597	0.189682	ncoa2	protein_coding	24	14240196	14445137	nuclear receptor coactivator 2 [Source:ZFIN;Acc:ZDB-GENE-010406-3]
ENSDARG00000032435	153.957	176.411	98.7288	88.3749	122.603	45.6322	158.677	-0.790189	0.315421	6.20169	0.0127629	0.189682	itga9	protein_coding	13	47863695	48058813	integrin, alpha 9 [Source:ZFIN;Acc:ZDB-GENE-040426-1129]
ENSDARG00000008884	830.205	567.282	815.252	952.629	750.941	1068.68	1148.19	0.319393	0.128134	6.20038	0.0127723	0.189682	hprt1	protein_coding	14	31509922	31521543	hypoxanthine phosphoribosyltransferase 1 [Source:ZFIN;Acc:ZDB-GENE-040426-1918]
ENSDARG00000080010	1598.83	1484.5	1652.97	1340.57	1287.97	1216.61	1980.23	-0.310886	0.12473	6.19809	0.0127888	0.189707	adh5	protein_coding	14	43590816	43602968	alcohol dehydrogenase 5 [Source:ZFIN;Acc:ZDB-GENE-011003-1]
ENSDARG00000100336	146.404	134.326	232.338	275.522	174.964	323.842	296.061	0.559329	0.22399	6.19661	0.0127995	0.189707	pik3r6a	protein_coding	6	23712911	23781581	phosphoinositide-3-kinase, regulatory subunit 6a [Source:ZFIN;Acc:ZDB-GENE-170330-1]
ENSDARG00000044968	218.445	121.066	232.338	167.003	97.699	109.665	218.35	-0.586025	0.234543	6.19542	0.0128082	0.189707	vcla	protein_coding	13	25211939	25284716	vinculin a [Source:ZFIN;Acc:ZDB-GENE-050506-61]
ENSDARG00000056680	140.014	132.596	163.169	194.295	193.482	210.497	238.239	0.447368	0.179521	6.19339	0.0128228	0.189707	stc2a	protein_coding	14	24215046	24221965	stanniocalcin 2a [Source:ZFIN;Acc:ZDB-GENE-041008-14]
ENSDARG00000045003	639.647	491.759	415.607	385.341	378.025	319.426	607.577	-0.52728	0.211274	6.19206	0.0128325	0.189707	plvapb	protein_coding	11	6043742	6048490	plasmalemma vesicle associated protein b [Source:ZFIN;Acc:ZDB-GENE-060616-96]
ENSDARG00000088087	2298.32	2756.27	2386.05	2013.13	2270.06	1905.51	3145.86	-0.276691	0.111122	6.19162	0.0128357	0.189707	kdm6ba	protein_coding	7	21632100	21778474	lysine (K)-specific demethylase 6B, a [Source:ZFIN;Acc:ZDB-GENE-091005-1]
ENSDARG00000074597	194.044	198.318	209.282	121.515	175.603	137.633	239.275	-0.493718	0.197758	6.18551	0.0128801	0.190211	lzts2a	protein_coding	13	18801094	18863680	leucine zipper, putative tumor suppressor 2a [Source:ZFIN;Acc:ZDB-GENE-090313-276]
ENSDARG00000093957	991.715	1426.85	830.032	1061.8	1874.8	1327.01	1733.65	0.37823	0.151906	6.18304	0.0128981	0.190324	si:dkey-251i10.2	protein_coding	5	67463027	67471375	si:dkey-251i10.2 [Source:ZFIN;Acc:ZDB-GENE-050506-102]
ENSDARG00000058128	1661.57	2176.89	1443.69	1138.48	1988.46	1120.93	2202.19	-0.360997	0.144812	6.18052	0.0129164	0.190387	msna	protein_coding	5	22133153	22174037	moesin a [Source:ZFIN;Acc:ZDB-GENE-021211-2]
ENSDARG00000043035	83.6596	138.361	49.0688	55.8841	47.8917	30.1761	93.7055	-0.941985	0.37386	6.17681	0.0129435	0.190387	capn3b	protein_coding	20	25955118	26001290	calpain 3b [Source:ZFIN;Acc:ZDB-GENE-041001-149]
ENSDARG00000020984	1070.73	634.156	1068.28	881.15	531.917	670.499	1120.35	-0.404986	0.162624	6.1768	0.0129436	0.190387	slc16a10	protein_coding	20	122123	147578	solute carrier family 16 (aromatic amino acid transporter), member 10 [Source:ZFIN;Acc:ZDB-GENE-040724-214]
ENSDARG00000077293	197.53	159.116	287.319	182.598	107.277	161.921	252.575	-0.52745	0.211868	6.1768	0.0129436	0.190387	synpo2la	protein_coding	13	22249636	22263785	synaptopodin 2-like a [Source:ZFIN;Acc:ZDB-GENE-090828-4]
ENSDARG00000024537	371.82	495.795	400.827	234.583	490.411	235.521	515.118	-0.490071	0.19566	6.17388	0.012965	0.19055	emilin1a	protein_coding	20	34845672	34865031	elastin microfibril interfacer 1a [Source:ZFIN;Acc:ZDB-GENE-041001-191]
ENSDARG00000028066	978.934	898.196	954.773	1214.5	1009.56	1539.72	1518.74	0.38353	0.153996	6.17064	0.0129888	0.190598	diras1a	protein_coding	11	7324704	7341807	DIRAS family, GTP-binding RAS-like 1a [Source:ZFIN;Acc:ZDB-GENE-030131-5788]
ENSDARG00000075159	538.559	69.1807	541.531	385.341	60.0242	203.873	414.755	-0.681983	0.272205	6.17061	0.012989	0.190598	meltf	protein_coding	6	30091811	30109437	melanotransferrin [Source:ZFIN;Acc:ZDB-GENE-050309-40]
ENSDARG00000057676	1401.88	1645.92	1324.27	1543.96	2125.11	1904.04	2293.41	0.335619	0.135025	6.16475	0.0130321	0.191044	golga7	protein_coding	10	20364009	20372269	golgin A7 [Source:ZFIN;Acc:ZDB-GENE-040625-142]
ENSDARG00000078041	1520.4	1304.06	1088.38	739.49	909.303	1123.88	1543.09	-0.512201	0.205796	6.16359	0.0130406	0.191044	xpo1a	protein_coding	1	53657337	53685090	exportin 1 (CRM1 homolog, yeast) a [Source:ZFIN;Acc:ZDB-GENE-050309-201]
ENSDARG00000019492	738.993	45.544	597.694	597.83	19.1567	435.714	560.786	-0.595248	0.238644	6.16226	0.0130504	0.191044	shbg	protein_coding	12	22511015	22524388	sex hormone-binding globulin [Source:ZFIN;Acc:ZDB-GENE-030131-1324]
ENSDARG00000093780	72.0402	2.88253	80.9931	22.0937	5.10844	19.8721	46.8355	-1.3136	0.508911	6.15896	0.0130748	0.191249	BX548078.1	unprocessed_pseudogene	15	20960069	20978248
ENSDARG00000054632	421.784	676.818	359.444	278.121	586.194	283.361	602.392	-0.395993	0.159252	6.15741	0.0130863	0.191265	fli1a	protein_coding	18	48423973	48487875	Fli-1 proto-oncogene, ETS transcription factor a [Source:ZFIN;Acc:ZDB-GENE-980526-426]
ENSDARG00000062401	271.894	415.661	301.507	237.832	316.724	188.417	400.11	-0.425309	0.17126	6.15447	0.0131081	0.191432	znf319b	protein_coding	25	13671997	13676682	zinc finger protein 319b [Source:ZFIN;Acc:ZDB-GENE-090406-2]
ENSDARG00000027963	133.042	89.9349	108.779	180.649	121.964	171.489	185.623	0.496407	0.19992	6.14958	0.0131443	0.191723	camkva	protein_coding	6	42545797	42598328	CaM kinase-like vesicle-associated a [Source:ZFIN;Acc:ZDB-GENE-100819-2]
ENSDARG00000076309	84.2406	118.76	71.5341	45.4871	100.892	30.1761	104.384	-0.762752	0.304753	6.14898	0.0131488	0.191723	mxra5b	protein_coding	9	55455801	55554734	matrix-remodelling associated 5b [Source:ZFIN;Acc:ZDB-GENE-081104-119]
ENSDARG00000099966	1870.14	1966.46	2051.43	1508.87	1778.38	1498.5	2463.41	-0.315137	0.126915	6.14411	0.013185	0.19195	polr2a	protein_coding	12	22560067	22573297	polymerase (RNA) II (DNA directed) polypeptide A [Source:ZFIN;Acc:ZDB-GENE-041008-78]
ENSDARG00000098952	54.6111	53.615	53.2072	17.545	57.47	11.0401	57.2922	-1.21928	0.468172	6.14409	0.0131852	0.19195	gata4	protein_coding	20	52952116	52967878	GATA binding protein 4 [Source:ZFIN;Acc:ZDB-GENE-980526-476]
ENSDARG00000071860	235.874	281.911	196.275	321.659	350.567	288.513	386.335	0.423633	0.170764	6.13707	0.0132376	0.192561	nrn1a	protein_coding	24	2519761	2524955	neuritin 1a [Source:ZFIN;Acc:ZDB-GENE-040718-212]
ENSDARG00000095906	438.051	1080.37	364.173	547.145	1222.83	605.731	983.841	0.391859	0.157836	6.13381	0.0132621	0.192765	CR848047.1	lincRNA	16	29212421	29227002
ENSDARG00000061672	161.51	178.14	139.521	116.967	128.35	73.6004	184.453	-0.604848	0.24374	6.12855	0.0133016	0.193064	si:ch73-334d15.1	protein_coding	24	36721341	36727922	si:ch73-334d15.1 [Source:ZFIN;Acc:ZDB-GENE-091118-35]
ENSDARG00000088116	478.719	491.759	396.098	263.175	495.519	231.105	544.788	-0.554633	0.221574	6.12482	0.0133297	0.193064	gstm.3	protein_coding	8	25302172	25307014	glutathione S-transferase mu tandem duplicate 3 [Source:ZFIN;Acc:ZDB-GENE-050309-24]
ENSDARG00000096668	299.199	368.387	308.602	376.893	476.362	395.97	513.251	0.3427	0.138363	6.12464	0.0133311	0.193064	MZT1	protein_coding	1	30718246	30723258	si:dkey-15d12.2 [Source:ZFIN;Acc:ZDB-GENE-090313-33]
ENSDARG00000092730	852.863	405.284	668.045	594.581	321.832	360.642	739.598	-0.570271	0.229433	6.12375	0.0133378	0.193064	enam	protein_coding	1	43901966	43905263	enamelin [Source:ZFIN;Acc:ZDB-GENE-071005-4]
ENSDARG00000042492	162.09	225.99	184.451	102.021	217.747	86.1124	226.192	-0.605347	0.242148	6.12342	0.0133402	0.193064	si:dkey-250d21.1	protein_coding	10	32066355	32072789	si:dkey-250d21.1 [Source:ZFIN;Acc:ZDB-GENE-030131-8276]
ENSDARG00000100623	664.048	1139.75	603.606	549.094	862.689	395.97	974.497	-0.426782	0.17224	6.12157	0.0133542	0.193064	trrap	protein_coding	12	17927871	18105116	transformation/transcription domain-associated protein [Source:ZFIN;Acc:ZDB-GENE-050809-47]
ENSDARG00000069356	942.913	920.68	790.422	627.072	788.616	672.707	1094.97	-0.364001	0.146875	6.12135	0.0133559	0.193064	adgrl2a	protein_coding	11	7432533	7737642	adhesion G protein-coupled receptor L2a [Source:ZFIN;Acc:ZDB-GENE-000607-49]
ENSDARG00000095459	280.027	310.16	326.337	339.853	466.146	454.114	501.612	0.442482	0.178558	6.11399	0.0134116	0.193611	si:ch211-191j22.3	protein_coding	21	21339423	21347380	si:ch211-191j22.3 [Source:ZFIN;Acc:ZDB-GENE-030131-4242]
ENSDARG00000076381	962.666	419.12	1126.22	752.486	393.989	625.603	986.725	-0.444388	0.178835	6.11299	0.0134192	0.193611	slc25a1b	protein_coding	10	3268581	3295197	slc25a1 solute carrier family 25 (mitochondrial carrier; citrate transporter), member 1b [Source:ZFIN;Acc:ZDB-GENE-130114-1]
ENSDARG00000078599	210.892	186.788	220.514	302.164	213.278	325.314	335.928	0.413841	0.167047	6.1114	0.0134313	0.193611	micu3a	protein_coding	1	16396870	16458257	mitochondrial calcium uptake family, member 3a [Source:ZFIN;Acc:ZDB-GENE-070713-1]
ENSDARG00000067729	397.964	401.248	402.01	308.012	346.736	274.529	491.865	-0.385574	0.155712	6.11082	0.0134357	0.193611	arid3c	protein_coding	5	41322783	41447128	AT rich interactive domain 3C (BRIGHT-like) [Source:ZFIN;Acc:ZDB-GENE-060526-12]
ENSDARG00000008218	604.789	594.377	672.775	711.548	864.604	875.108	996.338	0.375957	0.151807	6.10876	0.0134514	0.193685	znf410	protein_coding	20	54349333	54360183	zinc finger protein 410 [Source:ZFIN;Acc:ZDB-GENE-040426-1817]
ENSDARG00000016212	254.465	212.731	247.118	205.342	148.783	189.889	290.277	-0.411676	0.166443	6.10649	0.0134686	0.193782	nup214	protein_coding	5	71924175	71948555	nucleoporin 214 [Source:ZFIN;Acc:ZDB-GENE-110203-3]
ENSDARG00000018529	1701.66	1983.18	1619.86	1299.63	1574.04	1470.54	2226.92	-0.298677	0.120842	6.09882	0.0135272	0.194394	lipf	protein_coding	12	17158642	17201028	lipase, gastric [Source:ZFIN;Acc:ZDB-GENE-040426-2737]
ENSDARG00000011088	364.268	491.183	416.198	525.051	570.869	533.603	668.851	0.353064	0.142781	6.09816	0.0135322	0.194394	si:ch211-288d18.1	protein_coding	7	48999723	49056247	si:ch211-288d18.1 [Source:ZFIN;Acc:ZDB-GENE-060503-323]
ENSDARG00000039064	469.423	97.4295	463.494	437.976	46.6146	261.281	409.261	-0.617331	0.248607	6.0965	0.013545	0.194426	st3gal7	protein_coding	13	40716319	40726865	ST3 beta-galactoside alpha-2,3-sialyltransferase 7 [Source:ZFIN;Acc:ZDB-GENE-060322-2]
ENSDARG00000070140	73.2021	37.4729	78.6284	45.4871	21.7109	52.9923	71.332	-0.686357	0.277855	6.09299	0.0135719	0.194653	RETSAT	protein_coding	3	39191815	39198113	zgc:154169 [Source:ZFIN;Acc:ZDB-GENE-061110-141]
ENSDARG00000077537	135.366	124.525	131.244	197.544	147.506	201.665	216.009	0.458981	0.185592	6.09169	0.0135819	0.194653	nudt19	protein_coding	7	38529263	38533696	nudix (nucleoside diphosphate linked moiety X)-type motif 19 [Source:ZFIN;Acc:ZDB-GENE-081022-80]
ENSDARG00000017126	1259.54	417.39	1403.49	921.438	408.676	845.668	1211.33	-0.421652	0.169911	6.09024	0.0135931	0.194662	ilvbl	protein_coding	18	44768829	44794015	ilvB (bacterial acetolactate synthase)-like [Source:ZFIN;Acc:ZDB-GENE-040426-1623]
ENSDARG00000004184	220.187	317.655	256.577	190.396	242.013	164.865	321.376	-0.423471	0.171512	6.08517	0.0136321	0.195069	nf1b	protein_coding	10	37268854	37394957	neurofibromin 1b [Source:ZFIN;Acc:ZDB-GENE-091111-4]
ENSDARG00000067801	86.5644	77.8283	87.4962	66.2812	44.6989	55.9363	96.6439	-0.614643	0.248869	6.08356	0.0136445	0.195096	SEMA4D	protein_coding	21	2780907	2814709	sema domain, immunoglobulin domain (Ig), transmembrane domain (TM) and short cytoplasmic domain, (semaphorin) 4D [Source:NCBI gene;Acc:100333323]
ENSDARG00000036383	436.308	477.923	428.022	597.18	539.579	582.179	705.606	0.345011	0.139899	6.06312	0.0138034	0.197214	si:ch73-335m24.5	protein_coding	14	33898976	33936524	si:ch73-335m24.5 [Source:ZFIN;Acc:ZDB-GENE-100922-39]
ENSDARG00000095369	11.6194	9.22409	11.8238	5.19852	1.27711	2.94401	9.72427	-1.88734	0.764949	6.0596	0.0138309	1	zgc:112966	protein_coding	5	43870389	43873199	zgc:112966 [Source:ZFIN;Acc:ZDB-GENE-050320-137]
ENSDARG00000042837	1937.53	1960.7	1900.09	2301.65	2263.68	2699.66	3010.27	0.310942	0.126175	6.05874	0.0138376	0.197458	atp1b3b	protein_coding	15	4353161	4415917	ATPase Na+/K+ transporting subunit beta 3b [Source:ZFIN;Acc:ZDB-GENE-001127-1]
ENSDARG00000114670	365.43	548.257	284.363	191.046	552.351	156.769	485.612	-0.602726	0.241622	6.05694	0.0138518	0.197458	ube2c	protein_coding	6	55287823	55297274	ubiquitin-conjugating enzyme E2C [Source:ZFIN;Acc:ZDB-GENE-051030-48]
ENSDARG00000093684	460.709	287.676	456.99	530.249	384.41	649.155	637.49	0.366761	0.14886	6.05684	0.0138526	0.197458	tmem238a	protein_coding	19	10331325	10333333	transmembrane protein 238a [Source:ZFIN;Acc:ZDB-GENE-060503-785]
ENSDARG00000029011	819.167	517.126	971.918	762.233	399.097	607.203	939.837	-0.393246	0.15964	6.05296	0.013883	0.197739	xpnpep1	protein_coding	22	27092469	27115241	X-prolyl aminopeptidase (aminopeptidase P) 1, soluble [Source:ZFIN;Acc:ZDB-GENE-040426-999]
ENSDARG00000052082	2591.7	2559.11	2566.36	3056.08	2977.58	3772.02	4037.06	0.329596	0.133814	6.05007	0.0139057	0.19779	gabarapb	protein_coding	7	69470142	69478567	GABA(A) receptor-associated protein b [Source:ZFIN;Acc:ZDB-GENE-101102-9]
ENSDARG00000104922	40.0869	46.697	40.7922	60.4328	70.8797	71.3923	76.1012	0.656398	0.266485	6.04901	0.0139141	0.19779	sstr1a	protein_coding	17	10247563	10249095	somatostatin receptor 1a [Source:ZFIN;Acc:ZDB-GENE-090429-1]
ENSDARG00000068976	16.2671	50.7325	11.8238	27.9421	76.6267	30.9122	49.5265	0.868723	0.352278	6.04842	0.0139188	0.19779	bsx	protein_coding	10	29890535	29892486	brain-specific homeobox [Source:ZFIN;Acc:ZDB-GENE-040628-4]
ENSDARG00000087093	2354.09	1137.45	1960.98	2973.56	1449.52	2596.62	2872.29	0.349928	0.142182	6.04354	0.0139573	0.198185	si:ch211-157c3.4	protein_coding	3	27642386	27647845	si:ch211-157c3.4 [Source:ZFIN;Acc:ZDB-GENE-030131-8454]
ENSDARG00000043443	220.187	334.95	195.684	94.2232	222.856	178.849	287.994	-0.616744	0.25012	6.04167	0.013972	0.198242	kcnj13	protein_coding	15	40217256	40267485	potassium inwardly-rectifying channel, subfamily J, member 13 [Source:ZFIN;Acc:ZDB-GENE-070129-1]
ENSDARG00000045129	318.952	660.099	302.098	185.197	651.327	192.833	534.634	-0.486648	0.196485	6.03816	0.0139999	0.198484	fkbp10b	protein_coding	12	13905286	13957037	FK506 binding protein 10b [Source:ZFIN;Acc:ZDB-GENE-030131-3101]
ENSDARG00000019588	180.681	239.826	138.339	129.313	159.639	91.2644	217.082	-0.561301	0.228102	6.03406	0.0140324	0.198793	chico	protein_coding	2	52406565	52455525	chico [Source:ZFIN;Acc:ZDB-GENE-000210-28]
ENSDARG00000002731	1447.19	1202.59	1250.96	1133.93	952.725	1047.33	1623.32	-0.328775	0.133747	6.03162	0.0140518	0.198824	sdc2	protein_coding	19	47191005	47276297	syndecan 2 [Source:ZFIN;Acc:ZDB-GENE-021206-3]
ENSDARG00000093874	48.8014	63.9921	39.6098	63.6819	96.4219	79.4884	90.3951	0.644664	0.262033	6.03107	0.0140562	0.198824	si:dkey-196j8.2	protein_coding	13	5570952	5574014	si:dkey-196j8.2 [Source:ZFIN;Acc:ZDB-GENE-081107-58]
ENSDARG00000011407	8802.85	10873.5	7825	6276.57	9808.85	3883.89	10976.8	-0.534439	0.216195	6.02274	0.0141227	0.199611	col2a1b	protein_coding	11	32007	55224	collagen, type II, alpha 1b [Source:ZFIN;Acc:ZDB-GENE-050302-9]
ENSDARG00000070228	117.356	137.785	136.565	71.4797	119.41	80.2244	153.072	-0.570321	0.231444	6.0161	0.0141759	0.200211	cdk6	protein_coding	19	40248697	40328549	cyclin-dependent kinase 6 [Source:ZFIN;Acc:ZDB-GENE-060503-786]
ENSDARG00000020857	135.947	136.632	121.194	148.158	197.952	266.433	231.681	0.621767	0.25273	6.01378	0.0141946	0.200321	ccdc149b	protein_coding	1	40034061	40053012	coiled-coil domain containing 149b [Source:ZFIN;Acc:ZDB-GENE-040718-465]
ENSDARG00000052011	94.117	88.7819	95.7729	128.663	146.868	124.385	156.457	0.507478	0.20654	6.01002	0.0142248	0.200594	rrad	protein_coding	7	44960188	44963154	Ras-related associated with diabetes [Source:ZFIN;Acc:ZDB-GENE-030131-5607]
ENSDARG00000044754	27.8865	18.4482	34.2891	43.5376	33.2049	72.1284	52.7275	0.865107	0.351988	6.00252	0.0142854	0.201148	gnrh2	protein_coding	21	15824182	15828029	gonadotropin-releasing hormone 2 [Source:ZFIN;Acc:ZDB-GENE-030516-1]
ENSDARG00000023820	1816.11	656.64	2432.16	1715.51	435.495	1781.86	2033.75	-0.392815	0.159992	5.99997	0.0143061	0.201148	faxdc2	protein_coding	21	45839917	45852112	fatty acid hydroxylase domain containing 2 [Source:ZFIN;Acc:ZDB-GENE-040426-2907]
ENSDARG00000029832	368.335	165.457	269.583	250.829	118.771	192.833	315.172	-0.521174	0.212423	5.99743	0.0143267	0.201148	slc26a1	protein_coding	21	20324562	20329541	solute carrier family 26 (anion exchanger), member 1 [Source:ZFIN;Acc:ZDB-GENE-070112-2182]
ENSDARG00000023868	360.782	287.676	385.456	286.569	241.374	275.265	423.775	-0.369648	0.150784	5.99699	0.0143303	0.201148	si:dkey-172h23.2	protein_coding	7	15087193	15257223	si:dkey-172h23.2 [Source:ZFIN;Acc:ZDB-GENE-141212-258]
ENSDARG00000076228	286.418	437.568	230.564	198.844	351.844	158.241	384.654	-0.468885	0.191089	5.99678	0.014332	0.201148	kif2c	protein_coding	2	33926606	33952021	kinesin family member 2C [Source:ZFIN;Acc:ZDB-GENE-070912-298]
ENSDARG00000076657	117.356	139.514	108.188	84.476	102.807	62.5603	142.086	-0.565357	0.230538	5.99651	0.0143342	0.201148	plagl2	protein_coding	23	7592009	7674902	pleiomorphic adenoma gene-like 2 [Source:ZFIN;Acc:ZDB-GENE-020806-1]
ENSDARG00000023174	1718.51	2511.26	1569.02	2014.43	2958.43	2129.99	2977.4	0.288682	0.117798	5.99574	0.0143405	0.201148	fez1	protein_coding	10	31738501	31782616	fasciculation and elongation protein zeta 1 (zygin I) [Source:ZFIN;Acc:ZDB-GENE-040426-2723]
ENSDARG00000026166	668.115	698.725	603.015	436.026	671.76	397.442	802.901	-0.435026	0.176714	5.9934	0.0143595	0.201248	emilin1b	protein_coding	17	12439966	12498219	elastin microfibril interfacer 1b [Source:ZFIN;Acc:ZDB-GENE-060818-36]
ENSDARG00000019302	375.887	517.702	561.04	554.293	795.002	711.715	810.152	0.484304	0.197332	5.99158	0.0143743	0.201248	mid1ip1b	protein_coding	22	11436447	11438627	MID1 interacting protein 1b [Source:ZFIN;Acc:ZDB-GENE-040426-1720]
ENSDARG00000090526	287.58	278.452	160.213	401.586	545.965	255.393	445.634	0.681454	0.276628	5.99085	0.0143803	0.201248	zgc:158404	protein_coding	12	30540911	30549022	zgc:158404 [Source:ZFIN;Acc:ZDB-GENE-070112-592]
ENSDARG00000041065	462.452	509.631	382.5	289.168	454.013	295.137	552.848	-0.420899	0.171523	5.9847	0.0144305	0.201627	hspb1	protein_coding	5	3568016	3584815	heat shock protein, alpha-crystallin-related, 1 [Source:ZFIN;Acc:ZDB-GENE-030326-4]
ENSDARG00000056768	80.7548	41.5084	65.6222	101.371	68.3254	114.081	108.573	0.593541	0.242237	5.98353	0.01444	0.201627	rprml	protein_coding	3	19609638	19610990	reprimo-like [Source:ZFIN;Acc:ZDB-GENE-070615-20]
ENSDARG00000045014	3601.43	4085.12	3244.45	4431.09	5345.35	3949.4	5689.38	0.311896	0.127364	5.98352	0.0144402	0.201627	tuba2	protein_coding	11	3336524	3343463	tubulin, alpha 2 [Source:ZFIN;Acc:ZDB-GENE-040426-1970]
ENSDARG00000102153	1005.08	1265.43	900.383	833.713	934.207	752.196	1314.1	-0.334851	0.13676	5.98086	0.0144619	0.201677	nrp1a	protein_coding	24	1162325	1356668	neuropilin 1a [Source:ZFIN;Acc:ZDB-GENE-030519-2]
ENSDARG00000071445	1056.78	684.312	1022.76	933.785	297.567	889.092	1125.4	-0.531252	0.214233	5.97939	0.014474	0.201677	myoz1b	protein_coding	12	26385096	26408876	myozenin 1b [Source:ZFIN;Acc:ZDB-GENE-040718-146]
ENSDARG00000015822	978.353	767.906	994.383	751.187	485.941	924.421	1129.79	-0.388416	0.158342	5.97908	0.0144766	0.201677	sesn3	protein_coding	15	35043007	35092735	sestrin 3 [Source:ZFIN;Acc:ZDB-GENE-040426-2924]
ENSDARG00000020708	2754.38	3455.58	2440.44	3386.19	3727.25	4504.34	4670.18	0.424872	0.17298	5.97742	0.0144902	0.201714	mdkb	protein_coding	25	7872135	7880878	midkine b [Source:ZFIN;Acc:ZDB-GENE-010131-6]
ENSDARG00000070688	980.676	1160.51	969.553	1122.23	1529.34	1225.45	1611.88	0.298949	0.12219	5.97293	0.0145271	0.202076	ncalda	protein_coding	16	9833256	9897769	neurocalcin delta a [Source:ZFIN;Acc:ZDB-GENE-080220-28]
ENSDARG00000017004	567.607	681.43	714.75	441.225	607.905	462.946	802.289	-0.401481	0.163925	5.96391	0.0146016	0.202908	myo10	protein_coding	2	42605252	42705284	myosin X [Source:ZFIN;Acc:ZDB-GENE-070912-277]
ENSDARG00000100666	710.526	706.22	846.585	541.946	581.724	646.211	930.223	-0.365787	0.149602	5.96222	0.0146156	0.202908	ep300a	protein_coding	12	18927065	18961491	E1A binding protein p300 a [Source:ZFIN;Acc:ZDB-GENE-080403-16]
ENSDARG00000040566	102.832	104.348	79.2196	153.356	152.615	119.233	164.15	0.559819	0.2289	5.96153	0.0146213	0.202908	phykpl	protein_coding	15	23443665	23451449	5-phosphohydroxy-L-lysine phospho-lyase [Source:ZFIN;Acc:ZDB-GENE-051127-33]
ENSDARG00000030750	14.5242	11.5301	27.1948	40.2886	17.8796	58.8803	39.0663	1.05245	0.427815	5.96038	0.0146309	0.202908	gabrr3b	protein_coding	24	25258904	25284835	gamma-aminobutyric acid (GABA) A receptor, rho 3b [Source:ZFIN;Acc:ZDB-GENE-131120-131]
ENSDARG00000032056	223.673	247.321	185.634	256.027	319.278	327.522	359.479	0.449095	0.183684	5.95821	0.0146489	0.203005	arl6	protein_coding	1	34203817	34233938	ADP-ribosylation factor-like 6 [Source:ZFIN;Acc:ZDB-GENE-041219-2]
ENSDARG00000036422	145.823	147.585	148.98	111.768	113.663	78.0164	172.267	-0.556772	0.227681	5.95431	0.0146814	0.203302	ntn5	protein_coding	7	20431633	20453661	netrin 5 [Source:ZFIN;Acc:ZDB-GENE-130530-593]
ENSDARG00000059775	706.459	767.329	712.976	1059.2	787.339	1058.37	1172.92	0.385668	0.157371	5.95178	0.0147024	0.203342	slc32a1	protein_coding	6	60142619	60147517	solute carrier family 32 (GABA vesicular transporter), member 1 [Source:ZFIN;Acc:ZDB-GENE-061201-1]
ENSDARG00000015966	391.573	549.986	364.173	436.676	736.255	526.979	693.543	0.361233	0.147899	5.95131	0.0147063	0.203342	yaf2	protein_coding	4	13905522	13921206	YY1 associated factor 2 [Source:ZFIN;Acc:ZDB-GENE-041210-115]
ENSDARG00000016769	144.661	157.386	164.351	211.19	192.205	233.313	254.103	0.433573	0.177584	5.94297	0.0147761	0.204153	sgtb	protein_coding	10	15381972	15405564	small glutamine-rich tetratricopeptide repeat (TPR)-containing, beta [Source:ZFIN;Acc:ZDB-GENE-040704-72]
ENSDARG00000114589	407.26	609.367	334.023	499.058	765.628	482.818	715.237	0.367065	0.150469	5.93866	0.0148123	0.2045	jam3a	protein_coding	15	19293744	19320615	junctional adhesion molecule 3a [Source:ZFIN;Acc:ZDB-GENE-070424-177]
ENSDARG00000099031	95.86	72.0632	93.9993	70.1801	49.1688	41.9522	97.7367	-0.699076	0.286274	5.93484	0.0148444	0.20479	scn4ba	protein_coding	15	12466852	12500938	sodium channel, voltage-gated, type IV, beta a [Source:ZFIN;Acc:ZDB-GENE-070615-18]
ENSDARG00000102696	146.985	244.438	170.854	215.739	325.663	208.289	302.751	0.404306	0.165856	5.93149	0.0148727	0.205027	dnajc11b	protein_coding	11	41110397	41132296	DnaJ (Hsp40) homolog, subfamily C, member 11b [Source:ZFIN;Acc:ZDB-GENE-160114-27]
ENSDARG00000087983	174.291	127.984	133.018	120.216	72.7953	111.137	170.632	-0.552898	0.226452	5.92889	0.0148946	0.205176	igsf5a	protein_coding	10	39028331	39091894	immunoglobulin superfamily, member 5a [Source:ZFIN;Acc:ZDB-GENE-091204-182]
ENSDARG00000068640	492.081	759.258	507.833	427.579	598.965	371.682	729.339	-0.34043	0.139733	5.92674	0.0149128	0.205274	rsf1b.1	protein_coding	10	36613004	36633882	remodeling and spacing factor 1b, tandem duplicate 1 [Source:ZFIN;Acc:ZDB-GENE-030131-5829]
ENSDARG00000006353	185.91	261.734	163.76	138.411	194.121	119.233	245.666	-0.448141	0.183994	5.92245	0.0149491	0.20562	itga5	protein_coding	23	33447625	33558161	integrin, alpha 5 (fibronectin receptor, alpha polypeptide) [Source:ZFIN;Acc:ZDB-GENE-031116-52]
ENSDARG00000115778	26.1436	18.4482	23.6476	63.0321	24.2651	46.3682	46.4503	0.89664	0.366066	5.91805	0.0149866	0.205981	chrnb2a	protein_coding	1	22542457	22594338	cholinergic receptor, nicotinic, beta 2a [Source:ZFIN;Acc:ZDB-GENE-090312-169]
ENSDARG00000100270	362.525	480.806	341.708	416.532	646.857	461.474	625.303	0.342915	0.140957	5.90516	0.0150966	0.207339	FP085414.1	antisense	24	30349981	30354384
ENSDARG00000007421	1626.71	567.858	1347.91	1469.88	234.988	1008.32	1441.72	-0.601682	0.24403	5.90265	0.0151181	0.207481	ftcd	protein_coding	22	12770877	12786532	formimidoyltransferase cyclodeaminase [Source:ZFIN;Acc:ZDB-GENE-030131-9643]
ENSDARG00000033012	508.929	633.58	622.524	464.618	487.856	432.034	726.793	-0.360316	0.148198	5.90015	0.0151396	0.20762	pcnt	protein_coding	6	11272286	11362871	pericentrin [Source:ZFIN;Acc:ZDB-GENE-030829-26]
ENSDARG00000062361	468.261	664.135	439.846	545.195	812.881	637.379	823.071	0.33751	0.138864	5.89598	0.0151755	0.207958	PAXBP1	protein_coding	10	24422017	24442546	zgc:158234 [Source:ZFIN;Acc:ZDB-GENE-070112-2352]
ENSDARG00000010248	194.044	194.859	185.043	247.58	269.47	242.145	307.403	0.390558	0.160747	5.89134	0.0152155	0.208352	wdr54	protein_coding	5	43072951	43083464	WD repeat domain 54 [Source:ZFIN;Acc:ZDB-GENE-040801-151]
ENSDARG00000038297	90.0503	25.9428	59.1191	56.5339	8.30122	39.0082	64.3622	-0.919653	0.376405	5.88808	0.0152437	0.208583	aspdh	protein_coding	3	16747317	16760923	aspartate dehydrogenase domain containing [Source:ZFIN;Acc:ZDB-GENE-040912-102]
ENSDARG00000011490	149.89	135.479	137.156	101.371	109.193	89.7924	166.926	-0.504735	0.207729	5.88322	0.0152859	0.209005	scube3	protein_coding	23	41313084	41585776	signal peptide, CUB domain, EGF-like 3 [Source:ZFIN;Acc:ZDB-GENE-060717-1]
ENSDARG00000100965	621.056	912.032	814.661	606.928	669.845	505.634	953.392	-0.403931	0.166421	5.87491	0.0153582	0.209838	ep400	protein_coding	8	43668476	43721359	E1A binding protein p400 [Source:ZFIN;Acc:ZDB-GENE-081104-186]
ENSDARG00000103875	235.293	423.732	203.37	137.111	372.916	156.033	353.475	-0.454706	0.187092	5.86829	0.0154161	0.210202	CABZ01048402.2	protein_coding	KN149946.1	21	12753
ENSDARG00000033533	226.578	254.239	198.049	275.522	366.531	265.697	366.085	0.398453	0.164243	5.86808	0.0154178	0.210202	ccdc115	protein_coding	23	19198244	19201328	coiled-coil domain containing 115 [Source:ZFIN;Acc:ZDB-GENE-050227-20]
ENSDARG00000100844	307.914	87.0524	251.256	239.132	30.6507	210.497	259.5	-0.674178	0.274564	5.86795	0.015419	0.210202	cldn15lb	protein_coding	15	45563491	45590345	claudin 15-like b [Source:ZFIN;Acc:ZDB-GENE-040718-145]
ENSDARG00000017036	171.967	171.222	212.829	155.956	102.807	145.729	221.483	-0.487359	0.20076	5.86524	0.0154427	0.210246	si:dkeyp-57f11.2	protein_coding	3	39112898	39171968	si:dkeyp-57f11.2 [Source:ZFIN;Acc:ZDB-GENE-041008-237]
ENSDARG00000076179	377.049	255.969	485.368	323.608	177.518	356.962	455.325	-0.41343	0.170473	5.86498	0.015445	0.210246	ngef	protein_coding	15	40074923	40133784	neuronal guanine nucleotide exchange factor [Source:ZFIN;Acc:ZDB-GENE-130530-794]
ENSDARG00000060601	194.044	175.258	194.502	261.876	220.302	261.281	301.216	0.384324	0.158608	5.86153	0.0154754	0.210504	rgs7bpa	protein_coding	8	31901318	31919624	regulator of G protein signaling 7 binding protein a [Source:ZFIN;Acc:ZDB-GENE-060929-380]
ENSDARG00000053845	77.2689	23.6367	75.0812	46.7867	17.241	39.7442	64.515	-0.728697	0.300512	5.85908	0.0154969	0.210641	cbln14	protein_coding	2	37959040	37960688	cerebellin 14 [Source:ZFIN;Acc:ZDB-GENE-040724-5]
ENSDARG00000044047	90.6312	31.1313	91.0434	67.5808	15.9639	56.6723	81.3553	-0.669047	0.276274	5.8549	0.0155337	0.210986	slc18b1	protein_coding	17	8211992	8228712	solute carrier family 18, subfamily B, member 1 [Source:ZFIN;Acc:ZDB-GENE-050417-386]
ENSDARG00000042069	510.091	597.836	377.18	638.119	764.99	583.651	801.127	0.413219	0.170598	5.84954	0.0155811	0.211364	pebp1	protein_coding	5	15350954	15357819	phosphatidylethanolamine binding protein 1 [Source:ZFIN;Acc:ZDB-GENE-040426-2621]
ENSDARG00000078657	160.929	174.105	146.024	193.645	235.627	220.801	260.795	0.421015	0.173895	5.84917	0.0155844	0.211364	FNDC10	protein_coding	22	370915	372723	si:zfos-1324h11.5 [Source:ZFIN;Acc:ZDB-GENE-141216-142]
ENSDARG00000042410	327.667	253.663	298.551	414.582	297.567	443.074	468.723	0.367653	0.151866	5.84505	0.0156209	0.211703	rab40b	protein_coding	12	32039177	32066470	RAB40B, member RAS oncogene family [Source:ZFIN;Acc:ZDB-GENE-040718-257]
ENSDARG00000110528	3390.54	3321.83	3434.82	4839.83	3363.27	5154.23	5412.77	0.360984	0.148705	5.83867	0.0156777	0.21218	sypa	protein_coding	8	22930627	22953964	synaptophysin a [Source:ZFIN;Acc:ZDB-GENE-031104-2]
ENSDARG00000019838	938.847	567.282	702.335	437.326	637.278	353.282	840.618	-0.662923	0.268006	5.83851	0.0156791	0.21218	ugdh	protein_coding	1	23283532	23294753	UDP-glucose 6-dehydrogenase [Source:ZFIN;Acc:ZDB-GENE-011022-1]
ENSDARG00000038024	256.208	285.37	240.615	347.651	359.507	312.066	415.453	0.372029	0.153888	5.83453	0.0157146	0.212504	flr	protein_coding	3	28831450	28853935	fleer [Source:ZFIN;Acc:ZDB-GENE-070117-2066]
ENSDARG00000097871	22.6578	29.4018	15.371	48.0863	45.3374	33.1202	44.7403	0.920924	0.379761	5.82779	0.0157749	0.213144	si:ch1073-145m9.1	protein_coding	15	23911655	23918483	si:ch1073-145m9.1 [Source:ZFIN;Acc:ZDB-GENE-131127-570]
ENSDARG00000063411	180.681	192.553	171.445	241.082	230.519	254.657	292.91	0.402464	0.166511	5.82647	0.0157867	0.213144	lrrc73	protein_coding	13	3954540	3966255	leucine rich repeat containing 73 [Source:ZFIN;Acc:ZDB-GENE-111118-2]
ENSDARG00000042859	80.7548	74.3692	139.521	57.1838	54.2772	66.9763	109.067	-0.716451	0.295511	5.82538	0.0157965	0.213144	slc5a6a	protein_coding	20	36646761	36671660	solute carrier family 5 (sodium/multivitamin and iodide cotransporter), member 6a [Source:ZFIN;Acc:ZDB-GENE-041001-177]
ENSDARG00000104114	167.9	281.335	135.974	90.3243	259.254	87.5844	236.551	-0.552857	0.227564	5.82337	0.0158146	0.213231	kmt5ab	protein_coding	5	69785990	69793797	lysine methyltransferase 5Ab [Source:ZFIN;Acc:ZDB-GENE-071004-17]
ENSDARG00000103298	221.349	79.5578	257.168	172.851	67.6869	124.385	212.797	-0.557792	0.230299	5.82113	0.0158348	0.213271	ephx5	protein_coding	13	33689740	33695296	epoxide hydrolase 5 [Source:ZFIN;Acc:ZDB-GENE-030131-1050]
ENSDARG00000079296	324.762	69.1807	286.727	192.995	37.6748	274.529	272.946	-0.539061	0.222816	5.82048	0.0158406	0.213271	gcga	protein_coding	22	11617520	11626018	glucagon a [Source:ZFIN;Acc:ZDB-GENE-010219-1]
ENSDARG00000069297	257.369	243.862	319.834	391.839	295.013	406.274	440.784	0.39252	0.162497	5.81866	0.015857	0.213335	upf3a	protein_coding	9	34902971	34915394	UPF3A, regulator of nonsense mediated mRNA decay [Source:ZFIN;Acc:ZDB-GENE-060721-2]
ENSDARG00000103052	250.398	259.428	258.35	174.8	240.735	139.841	305.766	-0.505099	0.208246	5.81659	0.0158757	0.213431	pcyox1	protein_coding	10	7653184	7671219	prenylcysteine oxidase 1 [Source:ZFIN;Acc:ZDB-GENE-050417-98]
ENSDARG00000053362	356.715	348.209	372.45	269.024	312.892	242.881	439.146	-0.401693	0.166212	5.81076	0.0159284	0.213984	cilp	protein_coding	7	31432140	31441420	cartilage intermediate layer protein, nucleotide pyrophosphohydrolase [Source:ZFIN;Acc:ZDB-GENE-050208-76]
ENSDARG00000061635	463.033	486.571	447.531	380.142	393.35	322.37	575.555	-0.362571	0.150299	5.80875	0.0159467	0.214073	myo5aa	protein_coding	18	38900092	39042201	myosin VAa [Source:ZFIN;Acc:ZDB-GENE-041027-2]
ENSDARG00000017047	190.558	132.02	378.362	184.548	100.253	125.121	256.049	-0.728733	0.300312	5.80596	0.015972	0.214257	slc27a4	protein_coding	10	10738880	10782810	solute carrier family 27 (fatty acid transporter), member 4 [Source:ZFIN;Acc:ZDB-GENE-050417-248]
ENSDARG00000077440	155.119	190.823	164.942	126.714	136.651	114.817	205.249	-0.442612	0.183649	5.80086	0.0160184	0.21471	SYDE1	protein_coding	12	48581588	48627397	synapse defective Rho GTPase homolog 1 [Source:NCBI gene;Acc:568166]
ENSDARG00000031598	113.289	131.443	105.232	152.057	181.35	147.937	191.731	0.447748	0.185749	5.79969	0.016029	0.21471	calb1	protein_coding	16	36765934	36798783	calbindin 1 [Source:ZFIN;Acc:ZDB-GENE-030131-8107]
ENSDARG00000077157	47.0585	43.2379	56.1631	35.09	25.5422	23.5521	53.2474	-0.804363	0.333704	5.79516	0.0160704	0.215006	synpo2b	protein_coding	1	25959084	25966411	synaptopodin 2b [Source:ZFIN;Acc:ZDB-GENE-101230-1]
ENSDARG00000069241	126.07	138.938	95.1817	169.602	205.615	143.521	202.822	0.511371	0.212096	5.79471	0.0160744	0.215006	ttc32	protein_coding	20	43746523	43750771	tetratricopeptide repeat domain 32 [Source:ZFIN;Acc:ZDB-GENE-041014-158]
ENSDARG00000070314	357.877	341.291	330.476	269.024	289.266	218.593	417.18	-0.421209	0.174683	5.7915	0.0161038	0.215243	cald1a	processed_transcript	4	7415337	7503443	caldesmon 1a [Source:ZFIN;Acc:ZDB-GENE-030131-1629]
ENSDARG00000070931	1.74291	12.1066	17.7357	40.9384	19.7952	47.8402	32.1427	1.69752	0.678817	5.78236	0.0161878	0.216209	si:ch211-232m10.6	protein_coding	19	10356345	10373630	si:ch211-232m10.6 [Source:ZFIN;Acc:ZDB-GENE-060503-879]
ENSDARG00000104491	98.1838	129.714	147.798	77.9778	94.5062	80.2244	145.012	-0.586382	0.243437	5.77729	0.0162345	0.216536	ampd2a	protein_coding	22	1205787	1245226	adenosine monophosphate deaminase 2a [Source:ZFIN;Acc:ZDB-GENE-091204-4]
ENSDARG00000054771	135.947	100.889	131.836	109.819	61.3013	89.0564	145.068	-0.532037	0.22104	5.77715	0.0162358	0.216536	ghra	protein_coding	8	31465222	31606514	growth hormone receptor a [Source:ZFIN;Acc:ZDB-GENE-070509-1]
ENSDARG00000027345	701.23	468.123	619.568	848.659	542.772	908.228	941.52	0.333671	0.138711	5.77196	0.0162839	0.217012	mpzl2b	protein_coding	5	37948283	37963763	myelin protein zero-like 2b [Source:ZFIN;Acc:ZDB-GENE-030131-8774]
ENSDARG00000099930	122.004	146.432	144.251	96.8225	115.579	75.0724	161.699	-0.541011	0.224736	5.77076	0.016295	0.217012	col27a1b	protein_coding	5	65180792	65319387	collagen, type XXVII, alpha 1b [Source:ZFIN;Acc:ZDB-GENE-100119-2]
ENSDARG00000040971	1619.74	1411.29	1444.87	1863.02	1630.23	2287.5	2362.62	0.3478	0.144575	5.76797	0.0163209	0.217145	zgc:92606	protein_coding	16	12265158	12276225	zgc:92606 [Source:ZFIN;Acc:ZDB-GENE-040718-462]
ENSDARG00000053803	126.651	95.7	183.269	107.22	68.3254	100.096	157.042	-0.560424	0.232982	5.76715	0.0163285	0.217145	klhl43	protein_coding	19	43790932	43819610	kelch-like family member 43 [Source:ZFIN;Acc:ZDB-GENE-141212-285]
ENSDARG00000088091	15778	16279.9	14267.2	18577.6	21381.4	17357.2	23909	0.291037	0.121143	5.75821	0.0164118	0.218095	pfn1	protein_coding	23	44580254	44605765	profilin 1 [Source:ZFIN;Acc:ZDB-GENE-031002-33]
ENSDARG00000075188	126.651	295.171	154.892	98.7719	251.591	75.8084	231.982	-0.534032	0.22179	5.75402	0.016451	0.218443	adamts10	protein_coding	8	20298369	20380750	ADAM metallopeptidase with thrombospondin type 1 motif, 10 [Source:ZFIN;Acc:ZDB-GENE-081104-414]
ENSDARG00000091932	370.078	365.505	345.847	432.777	495.519	454.114	568.14	0.340061	0.141625	5.75287	0.0164617	0.218443	si:ch73-25f10.6	protein_coding	19	27454227	27462782	si:ch73-25f10.6 [Source:ZFIN;Acc:ZDB-GENE-100922-192]
ENSDARG00000016854	97.0219	110.113	81.5843	127.364	143.036	139.841	161.136	0.498464	0.207654	5.7449	0.0165366	0.219279	neurod2	protein_coding	12	14920088	14922955	neurogenic differentiation 2 [Source:ZFIN;Acc:ZDB-GENE-010608-3]
ENSDARG00000097193	202.177	99.7355	138.93	105.92	81.0966	103.041	168.745	-0.588223	0.244513	5.74254	0.0165588	0.219349	si:dkey-28n18.9	protein_coding	6	40422224	40429414	si:dkey-28n18.9 [Source:ZFIN;Acc:ZDB-GENE-131127-205]
ENSDARG00000074410	104.574	113.572	107.006	69.5302	83.6508	76.5444	128.089	-0.515426	0.214915	5.74182	0.0165656	0.219349	brip1	protein_coding	15	27415772	27522838	BRCA1 interacting protein C-terminal helicase 1 [Source:ZFIN;Acc:ZDB-GENE-081107-11]
ENSDARG00000044803	183.586	208.119	159.03	126.714	162.193	119.969	221.649	-0.446501	0.186301	5.73259	0.0166529	0.220322	dhrs3b	protein_coding	11	28590733	28614608	dehydrogenase/reductase (SDR family) member 3b [Source:ZFIN;Acc:ZDB-GENE-041010-172]
ENSDARG00000054003	63.9066	68.6042	53.2072	26.6424	65.1327	18.4001	68.4791	-0.926673	0.378991	5.73027	0.0166749	0.220322	rargb	protein_coding	11	2089461	2096469	retinoic acid receptor, gamma b [Source:ZFIN;Acc:ZDB-GENE-070314-1]
ENSDARG00000078068	41.2488	53.0385	36.6538	77.9778	60.0242	78.0164	79.9054	0.712441	0.295289	5.73027	0.0166749	0.220322	abcg4b	protein_coding	15	23487730	23508214	ATP-binding cassette, sub-family G (WHITE), member 4b [Source:ZFIN;Acc:ZDB-GENE-080215-10]
ENSDARG00000094003	55.7731	85.3228	39.6098	81.2269	113.663	80.2244	105.182	0.624639	0.260498	5.72045	0.0167684	0.221253	serp2	protein_coding	9	18716485	18721416	stress-associated endoplasmic reticulum protein family member 2 [Source:ZFIN;Acc:ZDB-GENE-081104-143]
ENSDARG00000017821	191.72	202.93	204.552	167.652	139.844	103.777	233.349	-0.551404	0.230134	5.72035	0.0167694	0.221253	gata5	protein_coding	23	7379728	7391028	GATA binding protein 5 [Source:ZFIN;Acc:ZDB-GENE-980526-340]
ENSDARG00000005479	1890.47	2582.17	1628.73	1439.34	1972.5	1520.58	2548.1	-0.309162	0.129199	5.71421	0.0168282	0.221691	tenm3	protein_coding	1	39387876	39779913	teneurin transmembrane protein 3 [Source:ZFIN;Acc:ZDB-GENE-990714-19]
ENSDARG00000026325	127.232	144.126	120.603	71.4797	104.723	98.6245	153.932	-0.529835	0.221321	5.71339	0.016836	0.221691	mmp11a	protein_coding	8	30797363	30825415	matrix metallopeptidase 11a [Source:ZFIN;Acc:ZDB-GENE-070817-3]
ENSDARG00000017612	383.44	341.291	289.092	488.661	505.736	400.386	555.672	0.445771	0.186146	5.7121	0.0168484	0.221691	pnpo	protein_coding	12	28799988	28807184	pyridoxamine 5'-phosphate oxidase [Source:ZFIN;Acc:ZDB-GENE-060602-2]
ENSDARG00000101586	180.681	60.5331	157.257	101.371	53.6387	108.193	152.58	-0.548306	0.228547	5.71186	0.0168507	0.221691	si:ch73-389b16.1	protein_coding	6	24140757	24143923	si:ch73-389b16.1 [Source:ZFIN;Acc:ZDB-GENE-120215-152]
ENSDARG00000011863	452.575	735.045	526.751	371.694	651.327	341.506	711.339	-0.371465	0.155139	5.70935	0.0168748	0.22185	ptk7a	protein_coding	22	38394502	38459454	protein tyrosine kinase 7a [Source:ZFIN;Acc:ZDB-GENE-050522-216]
ENSDARG00000001129	989.972	1206.63	1214.31	842.811	1030.63	863.332	1418.7	-0.333351	0.139525	5.69353	0.0170276	0.223699	dicer1	protein_coding	17	19419989	19466319	dicer 1, ribonuclease type III [Source:ZFIN;Acc:ZDB-GENE-030131-3445]
ENSDARG00000069888	191.139	127.408	224.061	302.164	137.289	354.754	307.355	0.473675	0.19766	5.6913	0.0170493	0.223825	cldna	protein_coding	15	2655566	2657508	claudin a [Source:ZFIN;Acc:ZDB-GENE-010328-1]
ENSDARG00000014208	12.2004	12.1066	9.45905	5.19852	0	0	9.02194	-2.99179	1.17782	5.68793	0.017082	1	zgc:77118	protein_coding	15	35036368	35126632	zgc:77118 [Source:ZFIN;Acc:ZDB-GENE-040426-2211]
ENSDARG00000101320	31.9533	47.2735	25.4212	49.386	80.458	43.4242	64.1614	0.70932	0.296961	5.68648	0.0170961	0.224281	si:dkey-50i6.5	protein_coding	21	2212645	2217685	si:dkey-50i6.5 [Source:ZFIN;Acc:ZDB-GENE-081031-53]
ENSDARG00000005150	65.6495	96.2765	52.616	40.9384	61.3013	35.3282	81.4019	-0.650057	0.272661	5.67439	0.0172143	0.225573	tbx20	protein_coding	16	42509011	42523744	T-box 20 [Source:ZFIN;Acc:ZDB-GENE-000427-7]
ENSDARG00000071212	244.007	631.274	253.621	147.508	648.134	137.633	477.426	-0.520722	0.216282	5.67314	0.0172266	0.225573	p3h1	protein_coding	11	39075613	39105253	prolyl 3-hydroxylase 1 [Source:ZFIN;Acc:ZDB-GENE-031010-35]
ENSDARG00000061268	135.366	152.198	120.012	81.8767	136.012	64.7683	159.567	-0.589374	0.245943	5.67265	0.0172314	0.225573	ago2	protein_coding	19	41479990	41499645	argonaute RISC catalytic component 2 [Source:ZFIN;Acc:ZDB-GENE-110606-6]
ENSDARG00000026180	2666.65	3276.86	2943.54	2367.28	2735.57	2345.64	3769.94	-0.266121	0.111693	5.66946	0.0172627	0.225824	prpf8	protein_coding	15	28248052	28262709	pre-mRNA processing factor 8 [Source:ZFIN;Acc:ZDB-GENE-030131-577]
ENSDARG00000013526	310.238	355.704	290.866	218.988	319.916	193.569	390.27	-0.421106	0.176433	5.66331	0.0173234	0.226456	svep1	protein_coding	7	24251367	24357169	sushi, von Willebrand factor type A, EGF and pentraxin domain containing 1 [Source:ZFIN;Acc:ZDB-GENE-110726-1]
ENSDARG00000044807	144.08	153.927	127.106	87.0753	131.542	86.1124	168.619	-0.51395	0.215371	5.66018	0.0173544	0.226701	dck	protein_coding	21	5974590	5986172	deoxycytidine kinase [Source:ZFIN;Acc:ZDB-GENE-041024-3]
ENSDARG00000103044	210.311	110.689	202.778	167.652	45.976	172.225	209.547	-0.593951	0.247273	5.65757	0.0173802	0.226732	ASS1	protein_coding	KN150552.1	10471	53083	argininosuccinate synthase 1 [Source:HGNC Symbol;Acc:HGNC:758]
ENSDARG00000069013	930.713	947.775	789.831	627.722	890.146	508.578	1084.87	-0.43986	0.183974	5.65745	0.0173813	0.226732	prdx4	protein_coding	5	4298636	4318689	peroxiredoxin 4 [Source:ZFIN;Acc:ZDB-GENE-030131-1096]
ENSDARG00000003902	1172.4	322.843	1405.26	1423.1	444.435	1959.24	1545.37	0.401035	0.168452	5.65064	0.017449	0.227454	ctsl.1	protein_coding	17	27456804	27461321	cathepsin L.1 [Source:ZFIN;Acc:ZDB-GENE-040718-61]
ENSDARG00000042856	483.948	323.42	403.783	590.682	383.772	612.355	644.406	0.362725	0.152446	5.64633	0.0174919	0.227748	itpka	protein_coding	17	31363000	31394615	inositol-trisphosphate 3-kinase A [Source:ZFIN;Acc:ZDB-GENE-030616-116]
ENSDARG00000069951	175.453	114.725	157.257	263.825	128.35	245.825	249.849	0.458837	0.192541	5.64443	0.0175109	0.227748	eef1a1l2	protein_coding	1	31110817	31130222	eukaryotic translation elongation factor 1 alpha 1, like 2 [Source:ZFIN;Acc:ZDB-GENE-050706-188]
ENSDARG00000099959	1834.7	1430.31	2111.73	1651.18	959.749	1778.92	2250.47	-0.33756	0.141722	5.64443	0.0175109	0.227748	smyhc1	protein_coding	24	40656510	40668208	slow myosin heavy chain 1 [Source:ZFIN;Acc:ZDB-GENE-030131-271]
ENSDARG00000077608	165.576	158.539	150.162	254.728	169.856	248.769	264.309	0.472058	0.197849	5.64176	0.0175375	0.227748	gpr137bb	protein_coding	11	44526892	44543082	G protein-coupled receptor 137Bb [Source:ZFIN;Acc:ZDB-GENE-100721-2]
ENSDARG00000074745	172.548	197.741	48.4776	55.8841	27.4579	33.1202	123.99	-1.82648	0.730979	5.64057	0.0175495	0.227748	zmp:0000000760	protein_coding	13	1726953	1786145	zmp:0000000760 [Source:ZFIN;Acc:ZDB-GENE-130530-763]
ENSDARG00000044299	1121.85	1888.63	926.987	729.093	1760.5	710.243	1650.62	-0.384051	0.161121	5.64022	0.017553	0.227748	lmnb1	protein_coding	10	16036246	16056908	lamin B1 [Source:ZFIN;Acc:ZDB-GENE-020424-2]
ENSDARG00000040118	180.101	181.023	34.8803	44.1874	12.7711	22.0801	110.143	-2.38655	0.924808	5.63972	0.017558	0.227748	zgc:113232	protein_coding	16	38360002	38389883	zgc:113232 [Source:ZFIN;Acc:ZDB-GENE-050327-86]
ENSDARG00000037917	239.94	140.667	249.482	194.295	111.747	143.521	249.059	-0.479742	0.201759	5.63489	0.0176064	0.228215	itga3a	protein_coding	3	34846201	34917041	integrin, alpha 3a [Source:ZFIN;Acc:ZDB-GENE-090805-3]
ENSDARG00000099793	270.732	516.549	300.916	384.691	555.543	551.267	594.6	0.493523	0.206694	5.63159	0.0176396	0.228235	cspg5b	protein_coding	19	19278082	19339337	chondroitin sulfate proteoglycan 5b [Source:ZFIN;Acc:ZDB-GENE-060503-368]
ENSDARG00000075557	69.1354	86.4759	56.7543	33.7904	64.4941	39.7442	80.9889	-0.663981	0.27911	5.63085	0.017647	0.228235	apcdd1l	protein_coding	6	49650170	49673476	adenomatosis polyposis coli down-regulated 1-like [Source:ZFIN;Acc:ZDB-GENE-121022-3]
ENSDARG00000005783	171.967	435.262	223.47	168.952	286.711	135.425	328.613	-0.46515	0.195694	5.63013	0.0176544	0.228235	ncanb	protein_coding	22	17864872	18116635	neurocan b [Source:ZFIN;Acc:ZDB-GENE-050208-586]
ENSDARG00000054543	88.8883	138.361	138.339	180.649	156.446	229.633	214.536	0.61576	0.257577	5.62982	0.0176574	0.228235	samsn1a	protein_coding	15	29564364	29586747	SAM domain, SH3 domain and nuclear localisation signals 1a [Source:ZFIN;Acc:ZDB-GENE-030131-8639]
ENSDARG00000019231	3331.86	3704.63	3595.03	3132.11	2813.48	2794.61	4469.64	-0.293659	0.123654	5.62761	0.0176797	0.22827	sptan1	protein_coding	21	13150937	13217905	spectrin alpha, non-erythrocytic 1 [Source:ZFIN;Acc:ZDB-GENE-051113-60]
ENSDARG00000037411	7.5526	11.5301	10.6414	24.0432	16.6024	28.7041	22.772	1.18773	0.495411	5.62695	0.0176864	1	npy1r	protein_coding	1	21242836	21297748	neuropeptide Y receptor Y1 [Source:ZFIN;Acc:ZDB-GENE-080221-1]
ENSDARG00000053520	106.317	387.412	49.66	52.635	218.386	48.5762	199.977	-0.711018	0.29869	5.62623	0.0176936	0.22827	LO017829.1	protein_coding	12	48542998	48552716	testis expressed 47 [Source:NCBI gene;Acc:100006770]
ENSDARG00000026796	292.228	232.332	305.646	497.759	215.832	599.843	492.768	0.544431	0.226516	5.62587	0.0176973	0.22827	grm1a	protein_coding	20	32047385	32112818	glutamate receptor, metabotropic 1a [Source:ZFIN;Acc:ZDB-GENE-030131-7893]
ENSDARG00000014891	696.001	1024.45	748.447	608.877	743.279	632.963	1028.11	-0.312678	0.131666	5.62462	0.0177099	0.228273	robo2	protein_coding	15	39096736	39228226	roundabout, axon guidance receptor, homolog 2 (Drosophila) [Source:ZFIN;Acc:ZDB-GENE-001019-1]
ENSDARG00000062137	689.03	947.199	787.466	501.008	828.845	600.579	1005.26	-0.357419	0.150444	5.623	0.0177263	0.228325	stag1b	protein_coding	24	26948712	26995164	stromal antigen 1b [Source:ZFIN;Acc:ZDB-GENE-030131-1393]
ENSDARG00000070626	188.815	170.646	218.149	311.911	189.012	298.081	316.925	0.430409	0.181076	5.61698	0.0177873	0.228951	cacng8b	protein_coding	16	12882381	12953739	calcium channel, voltage-dependent, gamma subunit 8b [Source:ZFIN;Acc:ZDB-GENE-100921-72]
ENSDARG00000055288	163.252	219.649	144.842	187.147	338.434	202.401	289.877	0.424686	0.17882	5.61461	0.0178113	0.228976	prelid3a	protein_coding	16	25275767	25285582	PRELI domain containing 3A [Source:ZFIN;Acc:ZDB-GENE-130530-654]
ENSDARG00000076834	191.139	181.023	215.785	154.006	118.133	170.017	237.522	-0.435074	0.183339	5.61434	0.0178141	0.228976	LRRC75A	protein_coding	15	24691088	24738121	si:dkey-151p21.7 [Source:ZFIN;Acc:ZDB-GENE-131127-289]
ENSDARG00000098766	1829.47	1418.78	1791.9	1297.68	1398.44	1189.38	2060.32	-0.380513	0.15982	5.61149	0.0178431	0.22919	pcxa	protein_coding	21	26733333	26970710	pyruvate carboxylase a [Source:ZFIN;Acc:ZDB-GENE-090908-3]
ENSDARG00000058940	90.6312	66.8747	70.9429	122.165	99.6147	113.345	129.876	0.541344	0.228247	5.6102	0.0178563	0.229199	si:ch211-248e11.2	protein_coding	8	11542852	11550273	si:ch211-248e11.2 [Source:ZFIN;Acc:ZDB-GENE-081104-197]
ENSDARG00000092290	103.413	178.717	119.421	79.2775	141.121	69.9203	159.89	-0.503469	0.212342	5.60624	0.0178966	0.229557	si:dkeyp-26a9.2	protein_coding	1	23489269	23506534	si:dkeyp-26a9.2 [Source:ZFIN;Acc:ZDB-GENE-090313-379]
ENSDARG00000044976	28.4675	1.72952	26.0124	93.5734	0.638556	58.8803	48.0216	1.20219	0.498582	5.60443	0.0179151	0.229634	krt93	protein_coding	11	11454545	11458208	keratin 93 [Source:ZFIN;Acc:ZDB-GENE-060421-4592]
ENSDARG00000069660	202.177	184.482	216.376	146.208	165.386	125.857	240.228	-0.476064	0.200415	5.60208	0.0179392	0.229784	chrnb1	protein_coding	7	22543963	22580026	cholinergic receptor, nicotinic, beta 1 (muscle) [Source:ZFIN;Acc:ZDB-GENE-070821-4]
ENSDARG00000056395	36.0201	49.003	43.1569	18.8446	40.8676	11.0401	46.0176	-0.998749	0.415909	5.59258	0.0180368	0.230834	onecut3a	protein_coding	22	20461488	20473567	one cut homeobox 3a [Source:ZFIN;Acc:ZDB-GENE-050208-744]
ENSDARG00000024844	1178.21	1454.52	1346.73	1510.17	1722.82	1708.26	2056.35	0.302525	0.127819	5.59165	0.0180463	0.230834	max	protein_coding	20	28832762	28842604	myc associated factor X [Source:ZFIN;Acc:ZDB-GENE-990415-152]
ENSDARG00000063293	2.32388	5.18855	5.91191	32.4908	5.10844	21.3441	16.5993	1.86934	0.740026	5.5916	0.0180468	1	neto2b	protein_coding	18	7500434	7511763	neuropilin (NRP) and tolloid (TLL)-like 2b [Source:ZFIN;Acc:ZDB-GENE-060503-638]
ENSDARG00000096850	210.311	269.805	203.961	164.403	204.338	157.505	279.482	-0.38818	0.164144	5.58603	0.0181043	0.231416	BX957346.1	lincRNA	25	2546343	2638817	si:dkey-82f1.1 [Source:NCBI gene;Acc:563917]
ENSDARG00000018404	6965.82	3961.17	4624.88	8569.12	4769.37	8202.76	8543.33	0.431384	0.182133	5.58089	0.0181575	0.231936	krt18	protein_coding	23	10347851	10351754	keratin 18 [Source:ZFIN;Acc:ZDB-GENE-030411-6]
ENSDARG00000069529	162.09	102.618	169.672	218.988	123.88	260.545	238.754	0.436278	0.184392	5.57939	0.0181731	0.231974	zgc:153981	protein_coding	13	24834199	24837977	zgc:153981 [Source:ZFIN;Acc:ZDB-GENE-061103-367]
ENSDARG00000041083	244.588	5.76506	432.16	257.327	2.55422	104.513	241.064	-0.952229	0.401759	5.57529	0.0182156	0.232357	anpepa	protein_coding	18	21077528	21097663	alanyl (membrane) aminopeptidase a [Source:ZFIN;Acc:ZDB-GENE-030131-4781]
ENSDARG00000104568	492.662	373.576	452.852	372.344	309.061	370.946	547.073	-0.33535	0.141962	5.57134	0.0182568	0.232721	BX571715.1	protein_coding	3	43955864	43987286	UNC93-like protein MFSD11 [Source:NCBI gene;Acc:799265]
ENSDARG00000077866	22.0768	6.91807	38.4274	17.545	1.91567	7.36004	21.7253	-1.41163	0.59694	5.56842	0.0182872	1	nostrin	protein_coding	9	48835357	48864945	nitric oxide synthase trafficking [Source:ZFIN;Acc:ZDB-GENE-070522-2]
ENSDARG00000023290	5810.28	5984.13	5280.52	6366.24	7462.8	7104.64	8764.67	0.280285	0.118704	5.56617	0.0183108	0.233248	fabp3	protein_coding	19	42955280	42993306	fatty acid binding protein 3, muscle and heart [Source:ZFIN;Acc:ZDB-GENE-020318-2]
ENSDARG00000077817	115.613	318.808	138.339	174.151	403.567	173.697	305.939	0.401991	0.170262	5.56432	0.0183301	0.23326	cxxc4	protein_coding	1	26250729	26294995	CXXC finger 4 [Source:ZFIN;Acc:ZDB-GENE-090313-179]
ENSDARG00000061052	901.084	1106.31	989.062	782.378	919.52	775.748	1263.4	-0.286307	0.121303	5.56366	0.018337	0.23326	nipblb	protein_coding	10	36475860	36547128	nipped-B homolog b (Drosophila) [Source:ZFIN;Acc:ZDB-GENE-030131-6070]
ENSDARG00000059914	33.6962	75.5223	36.6538	12.9963	22.3494	31.6482	49.1508	-1.05162	0.438521	5.55821	0.0183942	0.233825	sdr42e2	protein_coding	3	58379450	58416968	short chain dehydrogenase/reductase family 42E, member 2 [Source:ZFIN;Acc:ZDB-GENE-101203-3]
ENSDARG00000112439	33.6962	41.5084	48.4776	32.4908	12.1326	19.1361	43.2493	-1.02214	0.428408	5.5506	0.0184744	0.234628	CABZ01092982.1	protein_coding	11	43043171	43048021
ENSDARG00000077694	758.165	633.58	631.392	553.643	503.82	554.211	838.806	-0.340893	0.144574	5.54981	0.0184827	0.234628	dtnba	protein_coding	20	47290004	47348161	dystrobrevin, beta a [Source:ZFIN;Acc:ZDB-GENE-030131-3967]
ENSDARG00000019420	1652.28	1220.46	1667.16	1864.97	1519.12	2324.3	2359.91	0.316049	0.134071	5.54655	0.0185172	0.234903	etnk1	protein_coding	4	16885854	16906923	ethanolamine kinase 1 [Source:ZFIN;Acc:ZDB-GENE-030328-21]
ENSDARG00000017960	732.021	882.63	631.392	618.624	566.399	531.395	914.832	-0.389321	0.164872	5.54401	0.018544	0.235081	sfxn2	protein_coding	12	33975065	33988885	sideroflexin 2 [Source:ZFIN;Acc:ZDB-GENE-040426-2831]
ENSDARG00000079388	1349.01	1479.31	1437.78	1098.19	1338.41	1084.13	1797.33	-0.294689	0.12501	5.54141	0.0185716	0.235081	agrn	protein_coding	23	23485858	23914687	agrin [Source:ZFIN;Acc:ZDB-GENE-030131-1033]
ENSDARG00000093159	27.3056	36.3199	27.1948	16.8952	14.6868	15.4561	31.841	-0.950808	0.402767	5.54091	0.0185769	0.235081	si:dkeyp-106c3.3	protein_coding	2	7279646	7286309	si:dkeyp-106c3.3 [Source:ZFIN;Acc:ZDB-GENE-070705-528]
ENSDARG00000104457	148.147	111.842	140.112	190.396	135.374	237.729	221.783	0.461223	0.19555	5.54041	0.0185822	0.235081	si:dkeyp-72e1.7	protein_coding	3	36610085	36612877	si:dkeyp-72e1.7 [Source:ZFIN;Acc:ZDB-GENE-120215-229]
ENSDARG00000043154	10035.7	2819.11	8146.02	13685.8	2706.84	17673.7	12644.9	0.493419	0.207366	5.53708	0.0186176	0.235368	ucp2	protein_coding	10	36662640	36673388	uncoupling protein 2 [Source:ZFIN;Acc:ZDB-GENE-990708-8]
ENSDARG00000075903	131.88	150.468	149.571	87.7251	128.35	95.6805	171.704	-0.496696	0.210617	5.5312	0.0186803	0.235998	chadlb	protein_coding	12	18989486	19007834	chondroadherin-like b [Source:ZFIN;Acc:ZDB-GENE-121205-5]
ENSDARG00000063511	305.009	281.335	312.149	391.839	385.049	371.682	471.927	0.343979	0.146139	5.52863	0.0187077	0.236184	si:ch211-15d5.11	protein_coding	17	24695594	24717925	si:ch211-15d5.11 [Source:ZFIN;Acc:ZDB-GENE-131121-177]
ENSDARG00000077069	307.333	250.78	407.922	443.174	289.904	896.452	595.889	0.662449	0.27911	5.52633	0.0187324	0.236333	srgn	protein_coding	13	23070581	23074454	serglycin [Source:ZFIN;Acc:ZDB-GENE-030131-7127]
ENSDARG00000020845	519.387	413.355	575.229	422.38	371.639	351.074	612.197	-0.396419	0.168285	5.5191	0.0188099	0.237149	tns1b	protein_coding	9	47436010	47654204	tensin 1b [Source:ZFIN;Acc:ZDB-GENE-030131-6933]
ENSDARG00000069090	2199.55	1748.54	2108.19	2673.99	1926.52	2973.45	3139.18	0.294681	0.125315	5.51349	0.0188703	0.237608	atp6v0d1	protein_coding	7	35086369	35094933	ATPase H+ transporting V0 subunit d1 [Source:ZFIN;Acc:ZDB-GENE-030131-1531]
ENSDARG00000100514	227.74	269.805	215.785	286.569	337.157	294.401	376.252	0.354032	0.150662	5.51333	0.0188721	0.237608	cfap20	protein_coding	19	1393360	1405363	cilia and flagella associated protein 20 [Source:ZFIN;Acc:ZDB-GENE-040426-1784]
ENSDARG00000067777	38.344	49.5795	31.9243	55.2343	76.6267	57.4083	71.3011	0.64961	0.276368	5.51016	0.0189063	0.237876	zgc:158640	protein_coding	5	43807003	43808342	zgc:158640 [Source:ZFIN;Acc:ZDB-GENE-061215-15]
ENSDARG00000058108	289.323	128.561	327.52	263.825	90.6749	189.153	297.113	-0.473368	0.201593	5.50036	0.0190126	0.239051	eps8l2	protein_coding	25	3994391	4129303	EPS8 like 2 [Source:ZFIN;Acc:ZDB-GENE-131121-340]
ENSDARG00000095056	5.22872	2.30602	1.77357	0	0	0	2.16155	-4.6395	1.97935	5.49731	0.0190458	1	CT573133.1	antisense	19	7559920	7576104
ENSDARG00000045926	327.667	351.668	312.74	384.041	458.483	419.522	519.781	0.333298	0.14206	5.49506	0.0190703	0.239327	crabp1a	protein_coding	25	6306885	6337380	cellular retinoic acid binding protein 1a [Source:ZFIN;Acc:ZDB-GENE-020320-3]
ENSDARG00000058365	591.427	522.891	428.022	382.741	424.001	351.81	623.833	-0.428481	0.182447	5.49466	0.0190746	0.239327	hspb8	protein_coding	5	15819651	15840485	heat shock protein b8 [Source:ZFIN;Acc:ZDB-GENE-030131-2480]
ENSDARG00000104953	1673.19	1940.52	1492.17	1184.61	1796.26	1184.23	2141.44	-0.327767	0.139506	5.49431	0.0190785	0.239327	stt3a	protein_coding	10	39212601	39234155	STT3A, subunit of the oligosaccharyltransferase complex (catalytic) [Source:ZFIN;Acc:ZDB-GENE-021015-3]
ENSDARG00000020292	144.08	122.219	98.1377	169.602	176.88	179.585	205.306	0.515721	0.219655	5.49358	0.0190864	0.239327	si:ch211-254n4.3	protein_coding	8	27361687	27515540	si:ch211-254n4.3 [Source:ZFIN;Acc:ZDB-GENE-081105-89]
ENSDARG00000102376	384.602	321.114	321.608	444.474	384.41	543.171	552.682	0.395676	0.168568	5.49102	0.0191144	0.239514	cacng2b	protein_coding	KN149779.1	312	11581	calcium channel, voltage-dependent, gamma subunit 2b [Source:ZFIN;Acc:ZDB-GENE-090624-3]
ENSDARG00000104831	133.623	148.162	126.515	107.869	100.253	69.9203	158.549	-0.562532	0.239756	5.48953	0.0191307	0.239544	si:rp71-15i12.1	protein_coding	16	10097122	10261652	si:rp71-15i12.1 [Source:ZFIN;Acc:ZDB-GENE-100922-163]
ENSDARG00000101365	45.3156	64.5686	66.8045	77.328	116.856	83.1684	104.685	0.622822	0.264962	5.48843	0.0191427	0.239544	si:cabz01021430.2	protein_coding	4	73273857	73372362	si:cabz01021430.2 [Source:ZFIN;Acc:ZDB-GENE-161017-89]
ENSDARG00000009549	1788.22	1871.34	2179.13	1691.47	1496.14	1527.94	2434.6	-0.31943	0.136308	5.48165	0.0192171	0.240311	ubr4	protein_coding	23	21278948	21376847	ubiquitin protein ligase E3 component n-recognin 4 [Source:ZFIN;Acc:ZDB-GENE-090313-341]
ENSDARG00000103259	34.8582	42.6614	73.3076	96.1727	47.8917	179.585	108.789	0.958444	0.400915	5.47507	0.0192896	0.241054	opn4xb	protein_coding	5	7853463	7897420	opsin 4xb [Source:ZFIN;Acc:ZDB-GENE-070705-526]
ENSDARG00000076748	55.7731	124.525	69.7605	38.9889	70.8797	50.0482	94.7024	-0.622833	0.265606	5.47383	0.0193033	0.241062	ntn2	protein_coding	24	38726737	38787607	netrin 2 [Source:ZFIN;Acc:ZDB-GENE-050310-2]
ENSDARG00000086336	233.55	203.507	238.841	272.273	277.772	350.338	363.086	0.40137	0.171361	5.47258	0.0193171	0.241072	si:ch211-157b11.12	protein_coding	6	40707162	40713204	si:ch211-157b11.12 [Source:ZFIN;Acc:ZDB-GENE-041111-80]
ENSDARG00000036282	960.923	725.821	948.27	1093.64	879.291	1530.15	1412.79	0.38472	0.164204	5.47093	0.0193353	0.241136	rnaset2	protein_coding	13	7049210	7065999	ribonuclease T2 [Source:ZFIN;Acc:ZDB-GENE-030131-2513]
ENSDARG00000009342	1614.51	2198.79	1448.42	1061.15	2162.15	1051.75	2204.32	-0.376555	0.160218	5.46928	0.0193536	0.241201	txndc5	protein_coding	24	7941373	7957581	thioredoxin domain containing 5 [Source:ZFIN;Acc:ZDB-GENE-040426-1951]
ENSDARG00000056156	611.18	404.707	621.933	788.876	449.543	858.916	859.751	0.318979	0.136297	5.46106	0.0194449	0.242175	npdc1b	protein_coding	5	28870372	28915130	neural proliferation, differentiation and control, 1b [Source:ZFIN;Acc:ZDB-GENE-140106-58]
ENSDARG00000026764	47.6395	9.22409	94.5905	29.8915	4.46989	43.4242	52.7183	-0.990672	0.422857	5.45833	0.0194752	0.242389	ahsg1	protein_coding	22	37874691	37881714	alpha-2-HS-glycoprotein 1 [Source:ZFIN;Acc:ZDB-GENE-041114-50]
ENSDARG00000110614	42.4108	3.45903	26.6036	17.545	0.638556	14.7201	24.3189	-1.27464	0.54629	5.45672	0.0194933	1	ugt2a7	protein_coding	5	9405283	9406062	UDP glucuronosyltransferase 2 family, polypeptide A7 [Source:ZFIN;Acc:ZDB-GENE-141215-33]
ENSDARG00000053487	180.681	140.091	195.093	360.648	138.567	296.609	301.793	0.531143	0.225387	5.45413	0.0195221	0.242809	osbp2	protein_coding	10	7916720	7974155	oxysterol binding protein 2 [Source:ZFIN;Acc:ZDB-GENE-091113-18]
ENSDARG00000056950	2680.59	1701.27	2648.53	2147.64	1562.55	1929.8	2922.4	-0.310602	0.132769	5.45191	0.0195469	0.242953	epyc	protein_coding	4	16317296	16334362	epiphycan [Source:ZFIN;Acc:ZDB-GENE-041008-9]
ENSDARG00000055514	1336.23	2017.19	1348.51	1129.38	1759.22	940.613	1971.18	-0.32636	0.139633	5.44743	0.0195971	0.243413	icn2	protein_coding	16	23487051	23491093	ictacalcin 2 [Source:ZFIN;Acc:ZDB-GENE-070822-9]
ENSDARG00000077467	369.497	383.953	360.626	289.818	298.844	303.969	463.056	-0.33192	0.142152	5.44509	0.0196234	0.243429	sox10	protein_coding	3	1492174	1501255	SRY (sex determining region Y)-box 10 [Source:ZFIN;Acc:ZDB-GENE-011207-1]
ENSDARG00000030905	323.6	419.696	277.268	376.243	526.808	407.746	537.899	0.351739	0.150602	5.44497	0.0196248	0.243429	cited2	protein_coding	20	36915143	36917670	Cbp/p300-interacting transactivator, with Glu/Asp-rich carboxy-terminal domain, 2 [Source:ZFIN;Acc:ZDB-GENE-041010-141]
ENSDARG00000032831	274.799	334.95	193.319	146.208	321.193	99.3605	317.012	-0.645431	0.27341	5.43362	0.0197527	0.244835	htra1a	protein_coding	17	21919131	21959556	HtrA serine peptidase 1a [Source:ZFIN;Acc:ZDB-GENE-040704-64]
ENSDARG00000056732	165.576	257.698	148.389	220.287	281.603	284.833	313.138	0.482417	0.206028	5.43074	0.0197853	0.244835	her4.1	protein_coding	23	21452557	21453614	hairy-related 4, tandem duplicate 1 [Source:ZFIN;Acc:ZDB-GENE-980526-521]
ENSDARG00000104436	605.37	1220.46	303.281	847.359	1361.4	822.116	1191.67	0.622343	0.264472	5.43051	0.0197879	0.244835	zgc:153426	protein_coding	3	49559261	49566364	zgc:153426 [Source:ZFIN;Acc:ZDB-GENE-060929-220]
ENSDARG00000019235	984.743	1402.64	895.654	807.721	1153.87	683.747	1369.71	-0.327951	0.140603	5.43022	0.0197912	0.244835	sema3aa	protein_coding	4	11311315	11368490	sema domain, immunoglobulin domain (Ig), short basic domain, secreted, (semaphorin) 3Aa [Source:ZFIN;Acc:ZDB-GENE-991209-3]
ENSDARG00000104899	28.4675	58.8036	41.3833	82.5266	105.362	40.4802	82.4378	0.819505	0.350688	5.42008	0.0199065	0.245981	CR931813.2	processed_transcript	8	7828414	7848287
ENSDARG00000070584	635	121.643	736.032	647.866	65.7712	449.698	611.477	-0.498062	0.213112	5.41762	0.0199345	0.245981	clic5b	protein_coding	20	43925266	43968859	chloride intracellular channel 5b [Source:ZFIN;Acc:ZDB-GENE-040426-2542]
ENSDARG00000060532	431.66	664.135	406.739	365.196	494.881	328.994	621.744	-0.33574	0.144126	5.41696	0.019942	0.245981	adam22	protein_coding	16	43152727	43284939	ADAM metallopeptidase domain 22 [Source:ZFIN;Acc:ZDB-GENE-070810-1]
ENSDARG00000013343	454.318	613.979	423.293	401.586	421.447	294.401	602.653	-0.415217	0.178108	5.41681	0.0199437	0.245981	kif26ba	protein_coding	17	11507131	11718491	kinesin family member 26Ba [Source:ZFIN;Acc:ZDB-GENE-070521-4]
ENSDARG00000098730	115.032	234.638	86.3138	163.753	303.314	135.425	239.957	0.488882	0.209732	5.41622	0.0199505	0.245981	en1b	protein_coding	1	7679328	7683372	engrailed homeobox 1b [Source:ZFIN;Acc:ZDB-GENE-980526-6]
ENSDARG00000036888	237.036	294.594	243.571	267.074	472.531	319.426	423.212	0.408636	0.175184	5.40474	0.0200822	0.247262	zgc:153935	protein_coding	25	27714932	27735763	zgc:153935 [Source:ZFIN;Acc:ZDB-GENE-061103-148]
ENSDARG00000018637	5957.84	4535.95	5416.49	6030.94	7008.79	7469.7	8394.23	0.360548	0.154582	5.40308	0.0201012	0.247262	sec61g	protein_coding	24	18444189	18446604	Sec61 translocon gamma subunit [Source:ZFIN;Acc:ZDB-GENE-040718-203]
ENSDARG00000086391	126.651	57.0741	99.9112	57.1838	58.1086	28.7041	98.8851	-0.939463	0.392994	5.40273	0.0201053	0.247262	cald1b	protein_coding	25	20140926	20211831	caldesmon 1b [Source:ZFIN;Acc:ZDB-GENE-090313-229]
ENSDARG00000011876	384.602	429.497	324.564	282.67	323.109	285.569	468.696	-0.363058	0.156068	5.40206	0.020113	0.247262	ednraa	protein_coding	1	36612660	36702355	endothelin receptor type Aa [Source:ZFIN;Acc:ZDB-GENE-010906-2]
ENSDARG00000007024	2035.14	278.452	1503.4	1670.68	154.53	1128.29	1560.16	-0.511823	0.219171	5.40132	0.0201215	0.247262	uox	protein_coding	11	8160894	8168011	urate oxidase [Source:ZFIN;Acc:ZDB-GENE-030826-24]
ENSDARG00000036008	341.61	460.052	285.545	423.03	538.302	434.978	572.966	0.362739	0.155951	5.39518	0.0201925	0.24797	caly	protein_coding	1	49266886	49295059	calcyon neuron-specific vesicular protein [Source:ZFIN;Acc:ZDB-GENE-090313-405]
ENSDARG00000054616	6585.29	5324.61	6809.93	7616.49	6297.43	9702.74	9748.52	0.314895	0.135466	5.39136	0.0202367	0.248347	cldni	protein_coding	3	30921246	30927002	claudin i [Source:ZFIN;Acc:ZDB-GENE-010328-9]
ENSDARG00000092726	180.101	140.091	111.735	356.749	156.446	219.329	268.277	0.699385	0.297976	5.38418	0.0203201	0.248699	si:dkey-184p9.7	protein_coding	21	11503212	11505881	si:dkey-184p9.7 [Source:ZFIN;Acc:ZDB-GENE-091204-97]
ENSDARG00000052371	605.951	433.532	618.977	705.7	545.326	830.212	861.179	0.314856	0.13559	5.38342	0.0203289	0.248699	higd2a	protein_coding	14	51015205	51018162	HIG1 hypoxia inducible domain family, member 2A [Source:ZFIN;Acc:ZDB-GENE-050417-119]
ENSDARG00000035400	13541.2	12746.5	13378.6	16329.2	14146.6	17365.3	20165.7	0.253628	0.109214	5.38305	0.0203333	0.248699	btf3	protein_coding	5	34987448	34997630	basic transcription factor 3 [Source:ZFIN;Acc:ZDB-GENE-030131-8731]
ENSDARG00000020798	765.137	766.176	739.58	890.247	899.086	1080.45	1184.56	0.323174	0.139167	5.38051	0.0203629	0.248699	necap1	protein_coding	19	10396042	10408029	NECAP endocytosis associated 1 [Source:ZFIN;Acc:ZDB-GENE-040426-1682]
ENSDARG00000000551	443.28	986.401	483.594	340.503	661.544	435.714	774.117	-0.37857	0.162849	5.37942	0.0203757	0.248699	slc1a4	protein_coding	13	24429918	24448278	solute carrier family 1 (glutamate/neutral amino acid transporter), member 4 [Source:ZFIN;Acc:ZDB-GENE-030616-566]
ENSDARG00000021383	316.628	168.34	376.588	254.078	149.422	160.449	328.896	-0.56533	0.242237	5.37841	0.0203874	0.248699	naalad2	protein_coding	15	43906043	43942064	N-acetylated alpha-linked acidic dipeptidase 2 [Source:ZFIN;Acc:ZDB-GENE-040426-1025]
ENSDARG00000098540	153.376	180.446	204.552	130.613	133.458	129.537	215.018	-0.462734	0.199372	5.3751	0.0204261	0.248699	zc3h7ba	protein_coding	3	4458390	4501026	zinc finger CCCH-type containing 7Ba [Source:ZFIN;Acc:ZDB-GENE-030131-4512]
ENSDARG00000026925	16.2671	5.76506	18.9181	58.4834	7.66267	32.3842	32.0447	1.11711	0.477039	5.37478	0.0204299	0.248699	nos2a	protein_coding	5	43782267	43796971	nitric oxide synthase 2a, inducible [Source:ZFIN;Acc:ZDB-GENE-040305-1]
ENSDARG00000062374	160.348	81.8638	154.892	208.591	100.892	238.465	217.4	0.428385	0.184569	5.37302	0.0204506	0.248699	leng9	protein_coding	16	13810018	13818071	leukocyte receptor cluster (LRC) member 9 [Source:ZFIN;Acc:ZDB-GENE-061013-607]
ENSDARG00000009470	156.281	53.0385	234.112	106.57	35.7591	151.617	169.671	-0.602453	0.259349	5.37288	0.0204522	0.248699	hnf1a	protein_coding	8	39802506	39817167	HNF1 homeobox a [Source:ZFIN;Acc:ZDB-GENE-021206-12]
ENSDARG00000029112	41.2488	27.6723	57.3455	76.0284	38.9519	92.0004	76.589	0.672497	0.28941	5.37257	0.0204558	0.248699	gem	protein_coding	16	26766423	26769327	GTP binding protein overexpressed in skeletal muscle [Source:ZFIN;Acc:ZDB-GENE-060825-251]
ENSDARG00000011615	669.277	721.209	614.838	473.715	680.062	427.618	828.538	-0.378871	0.162878	5.37252	0.0204564	0.248699	mybpc3	protein_coding	7	31838320	31899925	myosin binding protein C, cardiac [Source:ZFIN;Acc:ZDB-GENE-070112-2362]
ENSDARG00000059054	3475.36	331.491	2033.1	5865.88	291.82	5718.75	4066.5	0.65362	0.275564	5.3719	0.0204636	0.248699	pdk2b	protein_coding	19	5674907	5687743	pyruvate dehydrogenase kinase, isozyme 2b [Source:ZFIN;Acc:ZDB-GENE-040426-939]
ENSDARG00000062402	90.6312	136.632	111.144	67.5808	97.699	74.3364	133.456	-0.511271	0.22043	5.37	0.020486	0.248699	frem1b	protein_coding	22	17118225	17191525	Fras1 related extracellular matrix 1b [Source:ZFIN;Acc:ZDB-GENE-050208-783]
ENSDARG00000045605	157.443	212.154	132.427	103.321	180.073	80.9604	200.323	-0.518008	0.222816	5.36966	0.02049	0.248699	ticrr	unprocessed_pseudogene	25	30316839	30337989	TopBP1-interacting, checkpoint, and replication regulator [Source:ZFIN;Acc:ZDB-GENE-040728-1]
ENSDARG00000056743	600.141	656.064	496.6	395.088	539.579	448.962	724.229	-0.358954	0.154745	5.36789	0.0205108	0.248699	cavin4b	protein_coding	24	33697130	33703504	caveolae associated protein 4b [Source:ZFIN;Acc:ZDB-GENE-041212-87]
ENSDARG00000073911	364.268	338.409	309.193	424.979	410.591	478.402	536.039	0.362049	0.156099	5.36715	0.0205195	0.248699	tmem255a	protein_coding	14	33435855	33454703	transmembrane protein 255A [Source:ZFIN;Acc:ZDB-GENE-070412-2]
ENSDARG00000008593	318.371	355.128	279.633	245.63	281.603	166.337	380.507	-0.478909	0.206289	5.36689	0.0205225	0.248699	nbas	protein_coding	20	32838467	33174899	neuroblastoma amplified sequence [Source:ZFIN;Acc:ZDB-GENE-041014-367]
ENSDARG00000012972	7013.46	6944.59	6854.86	7736.7	8679.89	8904.91	10635.6	0.269842	0.116388	5.36663	0.0205255	0.248699	cfl1l	protein_coding	13	33606739	33609427	cofilin 1 (non-muscle), like [Source:ZFIN;Acc:ZDB-GENE-040426-2770]
ENSDARG00000098995	85.9835	1.15301	118.238	185.197	6.38556	126.593	120.225	0.77807	0.335446	5.36521	0.0205424	0.248699	cyp2k6	protein_coding	3	12816362	12826387	cytochrome P450, family 2, subfamily K, polypeptide 6 [Source:ZFIN;Acc:ZDB-GENE-040426-1571]
ENSDARG00000089193	19.172	23.0602	19.5093	38.9889	34.482	36.8002	39.6224	0.826886	0.356127	5.36455	0.0205501	0.248699	CR384099.1	lincRNA	24	32870701	33020894
ENSDARG00000104458	649.524	756.376	695.831	1065.05	717.098	1144.49	1157.68	0.441091	0.188731	5.36354	0.020562	0.248699	rnasekb	protein_coding	10	22916113	22918214	ribonuclease, RNase K b [Source:ZFIN;Acc:ZDB-GENE-060825-160]
ENSDARG00000071377	651.848	419.696	733.668	491.26	411.23	398.914	716.823	-0.447894	0.19221	5.36102	0.0205917	0.2488	hsd11b1la	protein_coding	22	19552987	19562455	hydroxysteroid (11-beta) dehydrogenase 1-like a [Source:ZFIN;Acc:ZDB-GENE-040426-1002]
ENSDARG00000062549	324.762	51.8855	237.067	243.681	28.0964	158.241	240.63	-0.606174	0.261131	5.3604	0.0205991	0.2488	acmsd	protein_coding	9	23244292	23253870	aminocarboxymuconate semialdehyde decarboxylase [Source:ZFIN;Acc:ZDB-GENE-070410-103]
ENSDARG00000074927	196.949	250.78	167.898	103.321	254.145	97.1525	247.534	-0.571001	0.243849	5.35941	0.0206108	0.2488	bub1bb	protein_coding	17	2130018	2150984	BUB1 mitotic checkpoint serine/threonine kinase Bb [Source:ZFIN;Acc:ZDB-GENE-030829-51]
ENSDARG00000023309	230.645	302.089	235.294	300.865	355.037	328.258	404.013	0.352655	0.15219	5.35762	0.0206319	0.24881	spryd4	protein_coding	8	21159122	21162762	SPRY domain containing 4 [Source:ZFIN;Acc:ZDB-GENE-040718-180]
ENSDARG00000092402	44.1537	68.0277	43.7481	75.3786	112.386	55.2003	92.101	0.616565	0.265915	5.35705	0.0206386	0.24881	BX569787.1	antisense	18	23877624	23889042
ENSDARG00000032737	268.989	274.417	312.149	561.441	252.229	503.426	499.889	0.536925	0.228897	5.35435	0.0206707	0.249034	gria3a	protein_coding	5	23353570	23429228	glutamate receptor, ionotropic, AMPA 3a [Source:ZFIN;Acc:ZDB-GENE-020125-5]
ENSDARG00000102048	316.047	121.066	274.312	521.152	139.844	380.514	403.356	0.473729	0.204143	5.35008	0.0207213	0.24948	slc25a43	protein_coding	14	32884731	32893785	solute carrier family 25, member 43 [Source:ZFIN;Acc:ZDB-GENE-030616-69]
ENSDARG00000095192	174.291	170.069	164.942	189.096	259.892	256.129	279.914	0.451836	0.194995	5.34608	0.0207689	0.249891	BX957317.1	antisense	19	28788968	28823420
ENSDARG00000090183	512.996	534.997	581.14	434.726	442.519	442.338	680.279	-0.315606	0.136414	5.34494	0.0207825	0.249891	gapvd1	protein_coding	8	34341885	34427371	GTPase activating protein and VPS9 domains 1 [Source:ZFIN;Acc:ZDB-GENE-040718-117]
ENSDARG00000101510	311.4	325.726	271.948	427.579	363.977	402.594	484.808	0.380351	0.164188	5.34321	0.0208032	0.249977	cetn2	protein_coding	14	14662116	14666556	centrin, EF-hand protein, 2 [Source:ZFIN;Acc:ZDB-GENE-091118-94]
ENSDARG00000061226	171.386	105.501	144.842	100.721	71.5182	130.273	167.004	-0.502651	0.217237	5.33977	0.0208442	0.250181	timp2a	protein_coding	12	33990947	34035364	TIMP metallopeptidase inhibitor 2a [Source:ZFIN;Acc:ZDB-GENE-030612-1]
ENSDARG00000104082	187.072	257.122	125.924	124.765	173.049	92.0004	221.973	-0.555202	0.23984	5.33876	0.0208564	0.250181	trps1	protein_coding	19	45375669	45650994	trichorhinophalangeal syndrome I [Source:ZFIN;Acc:ZDB-GENE-030131-8404]
ENSDARG00000103811	827.3	732.162	763.227	708.299	560.013	549.059	955.553	-0.365988	0.158235	5.33838	0.0208608	0.250181	agla	protein_coding	2	20472150	20526830	amylo-alpha-1, 6-glucosidase, 4-alpha-glucanotransferase a [Source:ZFIN;Acc:ZDB-GENE-071004-6]
ENSDARG00000083519	62.7447	38.0494	89.2698	146.858	81.0966	81.6964	115.102	0.741457	0.319244	5.3321	0.0209362	0.250914	NC_002333.24	Mt_tRNA	MT	8049	8117
ENSDARG00000017986	661.724	453.71	1046.41	582.235	370.362	605.731	857.089	-0.458678	0.198134	5.33102	0.0209492	0.250914	vps13d	protein_coding	23	21696560	21763598	vacuolar protein sorting 13 homolog D (S. cerevisiae) [Source:ZFIN;Acc:ZDB-GENE-050912-1]
ENSDARG00000101074	13502.3	2538.35	16308	13204.2	1946.96	8394.86	12873.6	-0.447341	0.193373	5.32923	0.0209706	0.251008	glud1b	protein_coding	12	25845494	25881944	glutamate dehydrogenase 1b [Source:ZFIN;Acc:ZDB-GENE-030828-1]
ENSDARG00000002021	730.86	461.781	791.604	517.903	466.146	327.522	761.048	-0.573302	0.245283	5.3273	0.0209938	0.251123	pygb	protein_coding	17	21126495	21152173	phosphorylase, glycogen; brain [Source:ZFIN;Acc:ZDB-GENE-040928-2]
ENSDARG00000044365	635	274.417	431.569	486.062	146.229	345.186	534.832	-0.548699	0.236518	5.32355	0.0210391	0.25149	angptl3	protein_coding	6	32344197	32349153	angiopoietin-like 3 [Source:ZFIN;Acc:ZDB-GENE-010817-3]
ENSDARG00000079560	82.4977	12.1066	124.741	71.4797	7.66267	37.5362	77.4154	-0.871825	0.376668	5.32144	0.0210646	0.25149	ptprh	protein_coding	24	7782313	7816871	protein tyrosine phosphatase, receptor type, h [Source:ZFIN;Acc:ZDB-GENE-091118-90]
ENSDARG00000103789	31.9533	164.304	32.5155	44.1874	194.759	103.041	131.828	0.837044	0.358009	5.32044	0.0210767	0.25149	tmem130	protein_coding	12	17865374	17875270	transmembrane protein 130 [Source:ZFIN;Acc:ZDB-GENE-080204-23]
ENSDARG00000059202	115.613	191.976	147.206	107.22	130.265	83.1684	179.096	-0.506388	0.219289	5.32024	0.021079	0.25149	tspan2b	protein_coding	23	423351	452365	tetraspanin 2b [Source:ZFIN;Acc:ZDB-GENE-100922-60]
ENSDARG00000005191	24837	14917.7	21447.8	20582.9	10902.1	19474.7	25858.1	-0.302118	0.130811	5.31779	0.0211088	0.251682	ahcy	protein_coding	6	49926115	49966288	adenosylhomocysteinase [Source:ZFIN;Acc:ZDB-GENE-031219-6]
ENSDARG00000041034	18.591	8.07108	12.415	29.2417	24.9037	25.7601	27.4102	1.06173	0.457187	5.31586	0.0211322	1	zgc:152857	protein_coding	15	31327455	31328963	zgc:152857 [Source:ZFIN;Acc:ZDB-GENE-060929-72]
ENSDARG00000035682	411.326	368.387	442.211	288.518	330.772	332.674	501.556	-0.370045	0.160157	5.31523	0.0211398	0.251768	FP102018.1	protein_coding	5	37517800	37585469	latent transforming growth factor beta binding protein 3 [Source:NCBI gene;Acc:562912]
ENSDARG00000077474	108.06	146.432	125.924	85.1258	117.494	66.2403	149.995	-0.529309	0.229119	5.31494	0.0211434	0.251768	pla2r1	protein_coding	11	11021396	11109963	phospholipase A2 receptor 1 [Source:ZFIN;Acc:ZDB-GENE-120323-1]
ENSDARG00000004227	152.795	126.831	148.389	122.815	74.711	117.761	171.425	-0.477325	0.206692	5.3092	0.021213	0.252435	pde3a	protein_coding	4	2752852	2868112	phosphodiesterase 3A, cGMP-inhibited [Source:ZFIN;Acc:ZDB-GENE-041210-23]
ENSDARG00000026049	10.4574	9.22409	14.7798	33.1406	51.723	11.7761	30.2909	1.37485	0.576904	5.30222	0.0212983	1	mxf	protein_coding	15	5086338	5106171	myxovirus (influenza virus) resistance F [Source:ZFIN;Acc:ZDB-GENE-030721-9]
ENSDARG00000044016	1110.81	708.526	1346.73	977.322	574.061	1023.04	1322.65	-0.31089	0.135029	5.29242	0.0214184	0.254715	myo6a	protein_coding	20	715739	777219	myosin VIa [Source:ZFIN;Acc:ZDB-GENE-040819-2]
ENSDARG00000114182	20.9149	30.5548	18.9181	6.49815	22.3494	6.62403	24.5026	-1.17109	0.503097	5.29133	0.0214319	1	mkxb	protein_coding	2	3986083	4009200	mohawk homeobox b [Source:ZFIN;Acc:ZDB-GENE-080513-2]
ENSDARG00000115856	98.7648	93.3939	75.0812	141.01	141.759	109.665	152.179	0.541866	0.235331	5.28444	0.0215168	0.25572	BX276105.1	protein_coding	1	35949269	35954313
ENSDARG00000103002	1336.81	952.964	1246.82	1673.27	1019.13	1854.73	1861.07	0.320179	0.138991	5.28264	0.021539	0.255819	nptna	protein_coding	25	29315924	29363934	neuroplastin a [Source:ZFIN;Acc:ZDB-GENE-030804-7]
ENSDARG00000099979	228.902	157.386	173.81	156.606	120.048	108.929	218.415	-0.541955	0.235352	5.27791	0.0215976	0.25635	tgfbr3	protein_coding	6	24398907	24598752	transforming growth factor, beta receptor III [Source:ZFIN;Acc:ZDB-GENE-120215-125]
ENSDARG00000016868	162.671	149.891	189.772	124.115	120.687	128.801	202.071	-0.43546	0.189403	5.274	0.0216463	0.256762	rhobtb2a	protein_coding	5	43427841	43502675	Rho-related BTB domain containing 2a [Source:ZFIN;Acc:ZDB-GENE-060315-11]
ENSDARG00000032126	42.4108	43.8144	36.6538	78.6277	44.6989	94.2085	78.2886	0.757241	0.325314	5.27169	0.021675	0.256938	scg5	protein_coding	20	29471151	29475172	secretogranin V [Source:ZFIN;Acc:ZDB-GENE-040426-1687]
ENSDARG00000087916	36.6011	50.7325	50.8424	64.9815	78.5423	71.3923	81.3608	0.626089	0.272289	5.27013	0.0216944	0.257003	tmem240a	protein_coding	23	24571812	24582606	transmembrane protein 240a [Source:ZFIN;Acc:ZDB-GENE-090313-306]
ENSDARG00000093732	23.2388	30.5548	11.2326	34.4402	47.2531	40.4802	43.1657	0.931598	0.403747	5.26741	0.0217283	0.257239	CR396583.1	processed_transcript	5	65670605	65674635
ENSDARG00000077143	137.69	164.881	162.577	96.1727	132.82	112.609	186.206	-0.464374	0.202211	5.2572	0.0218562	0.258587	znf526	protein_coding	16	11227246	11241424	zinc finger protein 526 [Source:ZFIN;Acc:ZDB-GENE-100922-260]
ENSDARG00000071449	178.358	212.731	198.64	152.057	166.024	102.304	233.317	-0.504928	0.219924	5.25095	0.0219347	0.25935	fam234a	protein_coding	24	39620461	39637418	family with sequence similarity 234, member A [Source:ZFIN;Acc:ZDB-GENE-091204-17]
ENSDARG00000003854	1164.26	685.465	1700.86	972.124	653.881	842.724	1387.61	-0.473996	0.20552	5.2476	0.021977	0.259604	acsl1b	protein_coding	14	937194	970853	acyl-CoA synthetase long chain family member 1b [Source:ZFIN;Acc:ZDB-GENE-040801-88]
ENSDARG00000089507	225.416	301.512	250.665	152.057	297.567	136.897	315.257	-0.490479	0.212533	5.24703	0.0219843	0.259604	ugt1b5	protein_coding	11	30303785	30330015	UDP glucuronosyltransferase 1 family, polypeptide B5 [Source:ZFIN;Acc:ZDB-GENE-080227-14]
ENSDARG00000039820	462.452	468.123	401.418	489.961	627.7	618.979	707.477	0.367538	0.160334	5.24169	0.0220519	0.259961	mea1	protein_coding	13	4225173	4232690	male-enhanced antigen 1 [Source:ZFIN;Acc:ZDB-GENE-070424-117]
ENSDARG00000077822	115.613	104.924	81.5843	56.5339	90.6749	52.9923	116.129	-0.641213	0.27829	5.24143	0.0220552	0.259961	si:dkey-6i22.5	protein_coding	14	22109241	22118055	si:dkey-6i22.5 [Source:ZFIN;Acc:ZDB-GENE-050506-32]
ENSDARG00000042409	159.186	106.077	169.672	113.718	86.205	119.233	173.9	-0.446585	0.194846	5.24129	0.0220569	0.259961	si:ch211-251j10.3	protein_coding	8	30949968	30979494	si:ch211-251j10.3 [Source:ZFIN;Acc:ZDB-GENE-081105-110]
ENSDARG00000061858	2388.95	10.3771	4328.11	2791.61	3.83133	1795.11	2602.91	-0.68825	0.300085	5.23834	0.0220943	0.260236	zgc:153968	protein_coding	3	21225750	21230668	zgc:153968 [Source:ZFIN;Acc:ZDB-GENE-061027-211]
ENSDARG00000054753	7233.07	4794.8	5545.37	5246.61	4037.59	3791.15	7076.89	-0.427694	0.186448	5.23287	0.022164	0.26089	col10a1a	protein_coding	17	15542077	15546862	collagen, type X, alpha 1a [Source:ZFIN;Acc:ZDB-GENE-030131-8373]
ENSDARG00000057143	61.0018	98.006	53.2072	37.6893	74.711	27.2321	81.3926	-0.668749	0.291617	5.23075	0.022191	0.261011	nradd	protein_coding	16	16318028	16341027	neurotrophin receptor associated death domain [Source:ZFIN;Acc:ZDB-GENE-030131-2537]
ENSDARG00000074698	285.256	21.9072	287.91	230.035	8.30122	220.801	242.561	-0.546848	0.238665	5.22984	0.0222026	0.261011	sdsl	protein_coding	17	14605794	14613711	serine dehydratase-like [Source:ZFIN;Acc:ZDB-GENE-131121-410]
ENSDARG00000059368	382.278	424.885	373.041	488.011	481.471	515.939	614.448	0.320904	0.140176	5.22838	0.0222212	0.261063	gria4b	protein_coding	21	21894067	22082510	glutamate receptor, ionotropic, AMPA 4b [Source:ZFIN;Acc:ZDB-GENE-030131-8013]
ENSDARG00000071235	314.304	433.532	353.532	377.543	539.579	671.971	619.556	0.525233	0.228965	5.22359	0.0222825	0.261617	si:ch211-117c9.5	protein_coding	23	6795531	6841245	si:ch211-117c9.5 [Source:ZFIN;Acc:ZDB-GENE-110408-2]
ENSDARG00000070644	409.583	422.579	455.808	469.817	580.447	673.443	693.781	0.406961	0.177808	5.22228	0.0222993	0.261648	ttpal	protein_coding	23	25868637	25874877	tocopherol (alpha) transfer protein-like [Source:ZFIN;Acc:ZDB-GENE-030131-296]
ENSDARG00000089877	654.753	758.682	601.832	803.822	832.038	916.324	1052.81	0.33292	0.145557	5.21072	0.0224481	0.263226	si:dkeyp-75h12.5	protein_coding	7	24485048	24491897	si:dkeyp-75h12.5 [Source:ZFIN;Acc:ZDB-GENE-030131-7914]
ENSDARG00000026531	1076.54	1452.22	1068.87	913.64	1170.47	926.629	1525.62	-0.26375	0.115492	5.209	0.0224703	0.263319	alcama	protein_coding	10	28731749	28835812	activated leukocyte cell adhesion molecule a [Source:ZFIN;Acc:ZDB-GENE-990415-30]
ENSDARG00000027428	45.8966	68.6042	43.7481	74.7288	103.446	60.3523	91.5796	0.582113	0.254808	5.20719	0.0224936	0.263331	rpp30	protein_coding	12	16446228	16452200	ribonuclease P/MRP 30 subunit [Source:ZFIN;Acc:ZDB-GENE-050320-45]
ENSDARG00000068702	144.661	111.842	133.018	185.847	189.651	164.129	214.25	0.464315	0.202831	5.20663	0.022501	0.263331	lysmd4	protein_coding	18	24562188	24572673	LysM, putative peptidoglycan-binding, domain containing 4 [Source:ZFIN;Acc:ZDB-GENE-040426-1895]
ENSDARG00000074363	206.244	155.08	195.684	259.926	184.543	298.081	299.22	0.38785	0.169766	5.20561	0.0225141	0.263331	TTC9	protein_coding	13	36144341	36153572	si:ch211-259k16.3 [Source:ZFIN;Acc:ZDB-GENE-090312-172]
ENSDARG00000007302	260.855	137.208	295.004	194.295	104.723	231.105	281.786	-0.4006	0.175471	5.20309	0.0225467	0.263348	sh3gl3b	protein_coding	25	19522954	19537323	SH3-domain GRB2-like 3b [Source:ZFIN;Acc:ZDB-GENE-040121-4]
ENSDARG00000030166	255.627	225.414	198.64	164.403	142.398	195.041	272.623	-0.459589	0.201028	5.20294	0.0225487	0.263348	hyi	protein_coding	6	2619893	2627495	hydroxypyruvate isomerase [Source:ZFIN;Acc:ZDB-GENE-040426-1273]
ENSDARG00000089302	742.479	1206.05	708.246	526.35	1068.94	600.579	1121.26	-0.31232	0.136756	5.20122	0.022571	0.263348	hnrnpa0a	protein_coding	14	24277556	24279957	heterogeneous nuclear ribonucleoprotein A0a [Source:ZFIN;Acc:ZDB-GENE-030131-2249]
ENSDARG00000100869	231.226	222.531	264.262	198.844	180.073	138.369	285.184	-0.480758	0.210347	5.20109	0.0225727	0.263348	adcy9	protein_coding	22	26600834	26697254	adenylate cyclase 9 [Source:ZFIN;Acc:ZDB-GENE-050208-455]
ENSDARG00000092035	837.177	752.916	603.015	560.141	630.254	444.546	884.466	-0.443583	0.194025	5.19871	0.0226037	0.263401	si:ch211-156j16.1	protein_coding	8	26818446	26838845	si:ch211-156j16.1 [Source:ZFIN;Acc:ZDB-GENE-030131-4106]
ENSDARG00000021137	333.476	698.725	317.469	295.016	465.507	256.129	546.901	-0.370615	0.162237	5.19671	0.0226297	0.263401	adgrv1	protein_coding	5	48683447	48940127	adhesion G protein-coupled receptor V1 [Source:ZFIN;Acc:ZDB-GENE-040624-6]
ENSDARG00000036671	1078.28	485.418	1086.61	1217.1	637.278	1381.48	1354.6	0.292236	0.128076	5.19634	0.0226346	0.263401	tnni4b.2	protein_coding	25	20089986	20099773	troponin I4b, tandem duplicate 2 [Source:ZFIN;Acc:ZDB-GENE-040625-81]
ENSDARG00000045705	60.4208	59.9566	52.616	94.2232	88.7592	75.8084	99.5657	0.570618	0.250058	5.19465	0.0226565	0.263401	meig1	protein_coding	4	9609905	9611875	meiosis/spermiogenesis associated 1 [Source:ZFIN;Acc:ZDB-GENE-050320-33]
ENSDARG00000056450	233.55	374.152	229.973	299.565	438.688	318.69	437.175	0.338946	0.148571	5.19457	0.0226576	0.263401	MANEAL	protein_coding	19	17259912	17277208	si:ch211-30b16.2 [Source:ZFIN;Acc:ZDB-GENE-060503-511]
ENSDARG00000013438	2.90485	1.72952	1.18238	14.2959	2.55422	12.5121	8.06635	2.0942	0.895359	5.19444	0.0226592	1	sycp3	protein_coding	25	19578048	19585010	synaptonemal complex protein 3 [Source:ZFIN;Acc:ZDB-GENE-040910-2]
ENSDARG00000045911	542.625	715.444	610.109	476.315	538.941	499.01	780.531	-0.309455	0.135678	5.19244	0.0226853	0.263401	tulp4a	protein_coding	4	331351	353924	tubby like protein 4a [Source:ZFIN;Acc:ZDB-GENE-060503-215]
ENSDARG00000053364	9.87648	51.8855	51.4336	63.0321	101.53	78.7524	82.0962	1.11931	0.486261	5.19235	0.0226865	0.263401	pax10	protein_coding	3	32546499	32565883	paired box 10 [Source:ZFIN;Acc:ZDB-GENE-081022-10]
ENSDARG00000007863	975.448	1425.12	874.371	1148.22	1660.24	1186.44	1677.79	0.284252	0.124651	5.19197	0.0226915	0.263401	tra2a	protein_coding	19	20177208	20191378	transformer 2 alpha homolog [Source:ZFIN;Acc:ZDB-GENE-040426-1391]
ENSDARG00000052978	192.301	148.162	160.213	141.01	111.109	103.777	197.784	-0.499804	0.219137	5.18748	0.0227501	0.263916	mbnl1	protein_coding	2	47708853	47829287	muscleblind-like splicing regulator 1 [Source:ZFIN;Acc:ZDB-GENE-060929-704]
ENSDARG00000054898	34.8582	4.61205	30.1507	20.1443	1.27711	8.09604	22.8862	-1.32491	0.58185	5.18361	0.0228009	1	ms4a17a.16	protein_coding	4	76509294	76517613	membrane-spanning 4-domains, subfamily A, member 17A.16 [Source:ZFIN;Acc:ZDB-GENE-060825-240]
ENSDARG00000037423	521.711	474.464	584.688	652.415	576.616	768.388	824.177	0.321873	0.141283	5.18099	0.0228353	0.26463	smim19	protein_coding	14	21238682	21245773	small integral membrane protein 19 [Source:ZFIN;Acc:ZDB-GENE-050913-125]
ENSDARG00000003931	1270	622.626	1547.15	981.221	627.062	665.347	1318.08	-0.525876	0.228582	5.18061	0.0228404	0.26463	cndp2	protein_coding	19	20801060	20823099	carnosine dipeptidase 2 [Source:ZFIN;Acc:ZDB-GENE-030131-5499]
ENSDARG00000053875	13.3623	43.2379	424.475	19.4945	7.02411	25.7601	122.568	-3.06865	1.2482	5.16789	0.0230081	0.266279	cryba1b	protein_coding	21	39185461	39195314	crystallin, beta A1b [Source:ZFIN;Acc:ZDB-GENE-040718-326]
ENSDARG00000105243	1055.62	1626.9	1263.37	1446.49	1864.58	1560.33	2033.43	0.303251	0.133256	5.16711	0.0230185	0.266279	ogt.1	protein_coding	14	14721300	14746767	O-linked N-acetylglucosamine (GlcNAc) transferase, tandem duplicate 1 [Source:ZFIN;Acc:ZDB-GENE-030131-9631]
ENSDARG00000091253	220.187	358.587	188.59	135.162	338.434	123.649	315.644	-0.469392	0.205411	5.16654	0.023026	0.266279	smyd1b	protein_coding	8	1015243	1051527	SET and MYND domain containing 1b [Source:ZFIN;Acc:ZDB-GENE-060522-1]
ENSDARG00000037475	6.97163	35.7434	4.13833	13.6461	54.9158	16.1921	30.4454	1.06932	0.468627	5.16327	0.0230694	1	foxb2	protein_coding	8	38505383	38506339	forkhead box B2 [Source:ZFIN;Acc:ZDB-GENE-081104-320]
ENSDARG00000046148	185.91	190.247	240.615	293.717	240.735	287.041	331.296	0.399343	0.175578	5.16174	0.0230898	0.266697	tnfaip8l2b	protein_coding	16	29698565	29714540	tumor necrosis factor, alpha-induced protein 8-like 2b [Source:ZFIN;Acc:ZDB-GENE-040426-1359]
ENSDARG00000102058	296.294	343.597	263.671	465.268	503.182	299.553	501.24	0.473481	0.208001	5.16164	0.0230911	0.266697	si:dkeyp-11e3.1	protein_coding	14	31751260	31755722	si:dkeyp-11e3.1 [Source:ZFIN;Acc:ZDB-GENE-141222-55]
ENSDARG00000113671	2.90485	6.34156	8.27667	11.6967	30.0121	11.7761	16.3858	1.47652	0.637875	5.16149	0.0230931	1	AL935186.8	protein_coding	4	77562651	77563411
ENSDARG00000107086	18.591	20.7542	17.1445	6.49815	14.6868	2.94401	18.6642	-1.3905	0.600918	5.15964	0.0231177	1	CU179656.1	protein_coding	2	54086436	54270366
ENSDARG00000068503	813.357	455.44	740.171	1081.94	549.796	923.685	1051.22	0.325112	0.143068	5.15455	0.0231855	0.26762	gbgt1l4	protein_coding	5	23788592	23805387	globoside alpha-1,3-N-acetylgalactosaminyltransferase 1, like 4 [Source:ZFIN;Acc:ZDB-GENE-031204-4]
ENSDARG00000056530	738.993	949.505	640.851	458.77	984.014	361.378	955.981	-0.492676	0.214798	5.15004	0.0232458	0.267944	cpamd8	protein_coding	22	21252790	21304247	C3 and PZP-like, alpha-2-macroglobulin domain containing 8 [Source:ZFIN;Acc:ZDB-GENE-050208-428]
ENSDARG00000073841	1156.71	1084.41	1248.59	1046.2	888.869	966.373	1474.26	-0.278441	0.122629	5.14929	0.0232559	0.267944	herc2	protein_coding	6	37752781	37847875	HECT and RLD domain containing E3 ubiquitin protein ligase 2 [Source:ZFIN;Acc:ZDB-GENE-070718-6]
ENSDARG00000062577	958.6	1045.2	1040.5	938.983	722.206	710.979	1249.93	-0.372753	0.163964	5.14919	0.0232572	0.267944	arhgap35a	protein_coding	15	8604477	8763106	Rho GTPase activating protein 35a [Source:ZFIN;Acc:ZDB-GENE-120516-2]
ENSDARG00000074056	162.671	205.236	153.71	206.641	260.531	212.705	277.137	0.372815	0.164225	5.14575	0.0233033	0.268257	kctd1	protein_coding	20	18209895	18256959	potassium channel tetramerization domain containing 1 [Source:ZFIN;Acc:ZDB-GENE-040724-194]
ENSDARG00000052958	19.753	41.5084	27.1948	44.8373	47.2531	65.5043	56.6183	0.861375	0.374744	5.14441	0.0233213	0.268257	nppb	protein_coding	8	48609521	48610544	natriuretic peptide B [Source:ZFIN;Acc:ZDB-GENE-130530-642]
ENSDARG00000079781	267.827	255.969	274.904	376.893	282.242	380.514	423.474	0.356608	0.15695	5.14331	0.0233361	0.268257	slitrk4	protein_coding	14	18667247	18672561	SLIT and NTRK-like family, member 4 [Source:ZFIN;Acc:ZDB-GENE-140303-1]
ENSDARG00000026599	214.959	259.428	187.999	237.183	346.097	297.345	355.867	0.396505	0.174637	5.14284	0.0233425	0.268257	en2a	protein_coding	7	40988901	40993456	engrailed homeobox 2a [Source:ZFIN;Acc:ZDB-GENE-980526-167]
ENSDARG00000102308	553.083	407.59	604.788	675.808	535.748	725.7	806.803	0.30224	0.133271	5.13372	0.0234654	0.269429	ttc39c	protein_coding	22	16350555	16377960	tetratricopeptide repeat domain 39C [Source:ZFIN;Acc:ZDB-GENE-050522-194]
ENSDARG00000114549	382.859	374.729	399.645	445.124	527.447	498.274	605.879	0.331975	0.146311	5.13242	0.023483	0.269429	fis1	protein_coding	7	20859437	20865005	fission, mitochondrial 1 [Source:ZFIN;Acc:ZDB-GENE-050506-92]
ENSDARG00000078918	508.348	262.887	560.449	398.987	188.374	482.818	553.152	-0.35495	0.156499	5.13203	0.0234883	0.269429	comtd1	protein_coding	13	17672527	17685345	catechol-O-methyltransferase domain containing 1 [Source:ZFIN;Acc:ZDB-GENE-030131-1072]
ENSDARG00000052680	185.91	114.725	126.515	194.295	178.796	237.729	239.13	0.509374	0.224405	5.12908	0.0235281	0.269718	si:dkey-182g1.2	protein_coding	22	8753092	8770357	si:dkey-182g1.2 [Source:ZFIN;Acc:ZDB-GENE-060503-619]
ENSDARG00000079305	9351.87	40188.2	4629.02	5055.56	30424	3963.38	21703.7	-0.56907	0.250291	5.12758	0.0235486	0.269785	hbae3	protein_coding	3	55146418	55147788	hemoglobin alpha embryonic-3 [Source:ZFIN;Acc:ZDB-GENE-990706-3]
ENSDARG00000016598	2650.96	2689.4	3222.58	2646.7	2028.69	2171.95	3554.62	-0.336494	0.148487	5.12323	0.0236076	0.270293	ckmt1	protein_coding	25	21829777	21847553	creatine kinase, mitochondrial 1 [Source:ZFIN;Acc:ZDB-GENE-030131-611]
ENSDARG00000033840	314.304	526.926	392.551	315.81	358.868	248.769	498.128	-0.411788	0.181723	5.11762	0.023684	0.270758	fat3a	protein_coding	15	40665310	40989931	FAT atypical cadherin 3a [Source:ZFIN;Acc:ZDB-GENE-060929-1254]
ENSDARG00000028048	329.991	281.335	378.953	252.778	222.856	299.553	407.05	-0.365133	0.161257	5.11761	0.0236843	0.270758	rdh8a	protein_coding	3	53687645	53722182	retinol dehydrogenase 8a [Source:ZFIN;Acc:ZDB-GENE-021115-3]
ENSDARG00000062864	580.969	396.636	585.87	379.492	360.145	468.098	639.082	-0.368435	0.162481	5.11641	0.0237006	0.270758	gk5	protein_coding	2	16652238	16694635	glycerol kinase 5 (putative) [Source:ZFIN;Acc:ZDB-GENE-061110-49]
ENSDARG00000032836	1606.96	1319.05	1481.52	1761.65	1619.38	2051.24	2267.31	0.288184	0.127313	5.11595	0.0237069	0.270758	pvalb5	protein_coding	3	61208544	61218375	parvalbumin 5 [Source:ZFIN;Acc:ZDB-GENE-050417-336]
ENSDARG00000089404	10.4574	13.2596	18.9181	24.693	26.1808	36.0642	29.7946	1.01334	0.446543	5.11293	0.0237482	1	si:dkey-24p1.7	protein_coding	15	38157487	38177768	si:dkey-24p1.7 [Source:ZFIN;Acc:ZDB-GENE-121214-215]
ENSDARG00000005216	50.5443	58.8036	44.3393	32.4908	39.5904	19.8721	56.7924	-0.763959	0.33742	5.10513	0.0238551	0.272282	zgc:158328	protein_coding	15	35253247	35339302	zgc:158328 [Source:ZFIN;Acc:ZDB-GENE-070112-1202]
ENSDARG00000116848	0	0	0.591191	4.54871	2.55422	2.94401	2.44284	3.97316	1.78162	5.10084	0.0239142	1	izumo1	protein_coding	8	40573137	40590816	izumo sperm-egg fusion 1 [Source:NCBI gene;Acc:100329365]
ENSDARG00000004964	333.476	46.1205	436.89	350.9	15.9639	276.737	335.887	-0.617319	0.270739	5.1004	0.0239204	0.272858	cyp4t8	protein_coding	16	4615661	4640578	cytochrome P450, family 4, subfamily T, polypeptide 8 [Source:ZFIN;Acc:ZDB-GENE-031219-3]
ENSDARG00000077396	576.322	339.562	536.801	766.782	463.591	624.131	761.976	0.351755	0.155624	5.09704	0.0239667	0.273217	tlcd2	protein_coding	15	25398127	25435085	TLC domain containing 2 [Source:ZFIN;Acc:ZDB-GENE-080204-81]
ENSDARG00000071733	76.688	103.771	72.1253	93.5734	140.482	129.537	142.05	0.518825	0.229452	5.09589	0.0239826	0.273229	si:ch211-207i20.3	protein_coding	12	9510477	9516981	si:ch211-207i20.3 [Source:ZFIN;Acc:ZDB-GENE-141222-71]
ENSDARG00000074646	32.5343	27.6723	28.3772	9.74723	24.9037	10.3041	30.8899	-1.09785	0.475846	5.09396	0.0240092	0.273275	adamts16	protein_coding	16	1100559	1176503	ADAM metallopeptidase with thrombospondin type 1 motif, 16 [Source:ZFIN;Acc:ZDB-GENE-130530-760]
ENSDARG00000038306	1264.77	1164.54	1107.3	1675.22	1183.88	1800.26	1887.75	0.363157	0.160206	5.09346	0.0240162	0.273275	tsc22d1	protein_coding	9	18732505	18814737	TSC22 domain family, member 1 [Source:ZFIN;Acc:ZDB-GENE-030131-7785]
ENSDARG00000100851	249.817	296.324	253.03	369.745	312.254	369.474	426.449	0.383431	0.169408	5.08959	0.0240698	0.273716	gphnb	protein_coding	20	50852356	50999404	gephyrin b [Source:ZFIN;Acc:ZDB-GENE-070705-4]
ENSDARG00000063133	850.539	1017.53	917.528	1233.35	1022.33	1377.06	1478.42	0.365062	0.161076	5.08837	0.0240869	0.273741	slc4a10a	protein_coding	11	10669461	10798064	solute carrier family 4, sodium bicarbonate transporter, member 10a [Source:ZFIN;Acc:ZDB-GENE-100215-3]
ENSDARG00000057887	35.4391	14.9891	21.2829	50.0358	25.5422	53.7283	46.246	0.825157	0.365038	5.08464	0.0241386	0.274161	nts	protein_coding	18	16330025	16339902	neurotensin [Source:ZFIN;Acc:ZDB-GENE-091204-433]
ENSDARG00000067925	70.8783	60.5331	46.1129	102.021	81.0966	92.7365	104.49	0.61811	0.273455	5.08164	0.0241805	0.274467	sstr1b	protein_coding	7	18412621	18445751	somatostatin receptor 1b [Source:ZFIN;Acc:ZDB-GENE-120410-2]
ENSDARG00000069433	502.539	480.229	467.041	658.913	522.338	663.139	759.07	0.326693	0.144681	5.07978	0.0242065	0.274593	tnk1	protein_coding	7	26545502	26564784	tyrosine kinase, non-receptor, 1 [Source:ZFIN;Acc:ZDB-GENE-030131-7427]
ENSDARG00000079850	385.764	665.864	319.243	312.561	469.977	174.433	538.452	-0.53267	0.235919	5.07471	0.0242774	0.275228	dchs1b	protein_coding	10	26268790	26430168	dachsous cadherin-related 1b [Source:ZFIN;Acc:ZDB-GENE-050208-41]
ENSDARG00000039429	1651.12	1351.33	1137.45	1222.3	934.207	903.812	1662.84	-0.450522	0.19966	5.07073	0.0243331	0.27569	adka	protein_coding	13	24918096	25199260	adenosine kinase a [Source:ZFIN;Acc:ZDB-GENE-030425-3]
ENSDARG00000053558	179.52	268.652	183.86	105.92	229.88	142.049	256.404	-0.451623	0.200176	5.06333	0.0244372	0.276262	rtkn2a	protein_coding	17	43610894	43623370	rhotekin 2a [Source:ZFIN;Acc:ZDB-GENE-041010-225]
ENSDARG00000101029	282.351	315.349	283.18	226.786	268.832	172.961	357.887	-0.41888	0.185798	5.06297	0.0244423	0.276262	si:ch73-347e22.4	protein_coding	19	10860485	10872469	si:ch73-347e22.4 [Source:ZFIN;Acc:ZDB-GENE-140106-269]
ENSDARG00000003655	1590.69	1768.14	1398.17	2043.02	1868.41	2073.32	2476.22	0.321683	0.142597	5.06292	0.0244431	0.276262	tmem59l	protein_coding	22	21128113	21150845	transmembrane protein 59-like [Source:ZFIN;Acc:ZDB-GENE-040426-2651]
ENSDARG00000063631	1084.67	1343.83	1094.89	786.926	1351.18	627.075	1453.38	-0.423544	0.186942	5.06174	0.0244597	0.276262	ch1073-291c23.1	protein_coding	13	353175	377256	ch1073-291c23.1 [Source:ZFIN;Acc:ZDB-GENE-050208-114]
ENSDARG00000004074	289.904	532.691	250.665	241.731	359.507	200.929	433.469	-0.395667	0.175571	5.06144	0.0244639	0.276262	bach2b	protein_coding	20	23972948	24122881	BTB and CNC homology 1, basic leucine zipper transcription factor 2b [Source:ZFIN;Acc:ZDB-GENE-041001-139]
ENSDARG00000010294	539.721	321.69	536.21	398.987	305.23	362.114	568.386	-0.372371	0.165033	5.05879	0.0245014	0.276262	fmodb	protein_coding	8	37489495	37495786	fibromodulin b [Source:ZFIN;Acc:ZDB-GENE-080327-28]
ENSDARG00000043182	338.705	323.42	383.092	463.968	353.121	613.827	569.842	0.416263	0.184419	5.05843	0.0245064	0.276262	hhla2a.1	protein_coding	10	35417099	35437624	HERV-H LTR-associating 2a, tandem duplicate 1 [Source:ZFIN;Acc:ZDB-GENE-050327-45]
ENSDARG00000007409	121.423	93.3939	128.288	159.205	114.94	214.913	191.462	0.477642	0.211951	5.0571	0.0245252	0.276262	ppifa	protein_coding	13	30572172	30575799	peptidylprolyl isomerase Fa [Source:ZFIN;Acc:ZDB-GENE-040912-52]
ENSDARG00000104654	836.015	141.82	741.353	389.889	185.82	283.361	595.152	-0.723356	0.310132	5.05647	0.0245342	0.276262	leap2	protein_coding	7	51752239	51757085	liver-expressed antimicrobial peptide 2 [Source:ZFIN;Acc:ZDB-GENE-081022-131]
ENSDARG00000103973	551.34	665.288	555.128	842.811	729.23	699.939	932.366	0.352366	0.156362	5.05563	0.0245461	0.276262	CABZ01051602.1	protein_coding	KN150654.1	8142	14617	sushi, nidogen and EGF-like domain-containing protein 1 [Source:NCBI gene;Acc:103910028]
ENSDARG00000091042	242.264	299.783	277.268	205.342	254.145	151.617	330.388	-0.447761	0.19868	5.05518	0.0245524	0.276262	sacs	protein_coding	15	9367101	9421481	sacsin molecular chaperone [Source:ZFIN;Acc:ZDB-GENE-110411-146]
ENSDARG00000070651	2567.88	1984.33	2754.36	3047.63	2508.25	3197.94	3700.22	0.254314	0.113028	5.05433	0.0245645	0.276262	prkcdb	protein_coding	11	18343890	18384534	protein kinase C, delta b [Source:ZFIN;Acc:ZDB-GENE-111129-1]
ENSDARG00000022974	583.293	458.322	586.461	731.042	547.242	720.548	835.624	0.281068	0.124962	5.05319	0.0245807	0.276262	wdr13	protein_coding	8	6920834	6943190	WD repeat domain 13 [Source:ZFIN;Acc:ZDB-GENE-050522-274]
ENSDARG00000095417	7.5526	7.49457	7.68548	19.4945	19.1567	13.9841	17.371	1.2006	0.53284	5.05243	0.0245914	1	or125-4	protein_coding	21	21685228	21687545	odorant receptor, family E, subfamily 125, member 4 [Source:ZFIN;Acc:ZDB-GENE-070806-94]
ENSDARG00000010610	198.111	283.064	164.351	142.31	223.494	122.177	261.99	-0.426023	0.189341	5.05231	0.0245932	0.276262	sarm1	protein_coding	15	28188362	28200049	sterile alpha and TIR motif containing 1 [Source:ZFIN;Acc:ZDB-GENE-040219-1]
ENSDARG00000038583	194.044	85.3228	229.973	272.273	103.446	325.314	278.212	0.41653	0.185072	5.05015	0.0246238	0.276436	abraa	protein_coding	6	52064304	52072829	actin binding Rho activating protein a [Source:ZFIN;Acc:ZDB-GENE-120730-1]
ENSDARG00000116139	172.548	58.2271	232.338	139.06	5.10844	69.1843	155.941	-1.70447	0.70652	5.04888	0.0246419	0.276472	cdx1b	protein_coding	21	43976075	43992027	caudal type homeobox 1 b [Source:ZFIN;Acc:ZDB-GENE-070615-29]
ENSDARG00000094128	61.0018	70.3337	65.031	83.8262	102.807	96.4165	110.501	0.514007	0.228552	5.04618	0.0246803	0.276734	CR751602.1	lincRNA	5	49734238	49743095
ENSDARG00000069286	166.738	175.258	188.59	225.486	249.675	222.273	283.116	0.381662	0.169735	5.04349	0.0247186	0.276996	ndufaf2	protein_coding	8	16732834	16738204	NADH dehydrogenase (ubiquinone) complex I, assembly factor 2 [Source:ZFIN;Acc:ZDB-GENE-040808-28]
ENSDARG00000103127	184.748	171.799	185.043	217.688	226.049	277.473	290.911	0.398998	0.177525	5.04046	0.024762	0.277294	gpn2	protein_coding	16	33938227	33943728	GPN-loop GTPase 2 [Source:ZFIN;Acc:ZDB-GENE-041010-86]
ENSDARG00000100095	2882.19	2401.15	1427.13	4212.1	3253.44	2798.29	3916.15	0.601092	0.266617	5.03952	0.0247753	0.277294	anxa1b	protein_coding	5	65022287	65037525	annexin A1b [Source:ZFIN;Acc:ZDB-GENE-030131-6554]
ENSDARG00000016718	180.681	281.335	110.553	78.6277	277.133	67.7123	230.66	-0.668087	0.29339	5.03629	0.0248216	0.277366	mmp11b	protein_coding	21	15636540	15674802	matrix metallopeptidase 11b [Source:ZFIN;Acc:ZDB-GENE-070817-2]
ENSDARG00000039164	126.651	87.0524	103.458	185.197	135.374	134.689	178.073	0.517436	0.230155	5.03625	0.0248221	0.277366	mhc1uma	protein_coding	22	3910610	3914222	major histocompatibility complex class I UMA [Source:ZFIN;Acc:ZDB-GENE-140820-1]
ENSDARG00000004078	1117.2	954.117	1432.46	1108.59	616.206	1084.87	1454.81	-0.364655	0.162005	5.03592	0.0248269	0.277366	acsl4a	protein_coding	14	28438947	28459446	acyl-CoA synthetase long chain family member 4a [Source:ZFIN;Acc:ZDB-GENE-040426-1565]
ENSDARG00000019917	1597.08	1574.44	1858.7	1582.95	1109.81	1391.05	2101.76	-0.323205	0.143798	5.0336	0.0248602	0.277436	epb41l3b	protein_coding	2	58513535	58581663	erythrocyte membrane protein band 4.1-like 3b [Source:ZFIN;Acc:ZDB-GENE-021106-1]
ENSDARG00000053110	166.738	209.848	127.697	261.226	252.229	194.305	279.643	0.495129	0.220052	5.03339	0.0248632	0.277436	pkib	protein_coding	20	40371897	40451115	protein kinase (cAMP-dependent, catalytic) inhibitor beta [Source:ZFIN;Acc:ZDB-GENE-041014-312]
ENSDARG00000000069	1651.7	932.21	1355.6	1184.61	844.17	884.676	1581.88	-0.419593	0.186362	5.0307	0.0249019	0.2777	dap	protein_coding	24	22070290	22103585	death-associated protein [Source:ZFIN;Acc:ZDB-GENE-000511-3]
ENSDARG00000077047	149.309	102.042	165.533	228.085	112.386	243.617	230.276	0.431242	0.191771	5.02897	0.0249268	0.277706	ptprnb	protein_coding	6	13920479	13987739	protein tyrosine phosphatase, receptor type, Nb [Source:ZFIN;Acc:ZDB-GENE-100505-1]
ENSDARG00000037121	270.732	107.807	289.683	130.613	124.518	149.409	247.498	-0.623459	0.272598	5.02842	0.0249346	0.277706	mat2ab	protein_coding	5	69199198	69212184	methionine adenosyltransferase II, alpha b [Source:ZFIN;Acc:ZDB-GENE-050327-6]
ENSDARG00000074876	89.4693	48.4265	113.509	66.2812	36.3977	65.5043	96.7084	-0.570775	0.254217	5.02752	0.0249476	0.277706	abcd1	protein_coding	8	8046086	8084343	ATP-binding cassette, sub-family D (ALD), member 1 [Source:ZFIN;Acc:ZDB-GENE-050517-27]
ENSDARG00000076501	224.254	181.023	248.891	192.345	143.036	161.921	265.623	-0.402432	0.179394	5.02422	0.0249951	0.277908	asxl2	protein_coding	17	37162571	37195354	additional sex combs like transcriptional regulator 2 [Source:ZFIN;Acc:ZDB-GENE-100412-1]
ENSDARG00000058039	221.93	342.444	217.558	250.829	453.374	317.954	416.294	0.369858	0.164827	5.02417	0.0249959	0.277908	bhlhe22	protein_coding	24	24461341	24463346	basic helix-loop-helix family, member e22 [Source:ZFIN;Acc:ZDB-GENE-040426-1411]
ENSDARG00000100725	436.308	601.872	451.079	372.344	503.82	333.41	623.285	-0.316137	0.140991	5.02069	0.0250462	0.278299	ephb4a	protein_coding	5	68408346	68495967	eph receptor B4a [Source:ZFIN;Acc:ZDB-GENE-990415-62]
ENSDARG00000059738	534.492	701.607	641.442	504.907	480.832	501.954	776.351	-0.342758	0.152749	5.0158	0.0251169	0.278505	ptprsa	protein_coding	22	3389347	3595439	protein tyrosine phosphatase, receptor type, s, a [Source:ZFIN;Acc:ZDB-GENE-020107-3]
ENSDARG00000103554	557.731	805.955	568.134	370.395	575.977	531.395	786.994	-0.389582	0.173678	5.01561	0.0251197	0.278505	notch1a	protein_coding	21	4766244	4849056	notch 1a [Source:ZFIN;Acc:ZDB-GENE-990415-173]
ENSDARG00000070050	485.69	1004.85	390.777	328.157	920.158	270.113	786.772	-0.416745	0.185398	5.01492	0.0251297	0.278505	sfrp2	protein_coding	1	25491324	25496133	secreted frizzled-related protein 2 [Source:ZFIN;Acc:ZDB-GENE-061013-293]
ENSDARG00000003380	10.4574	13.2596	20.1005	1.94945	4.46989	8.09604	13.4518	-1.61807	0.717293	5.01354	0.0251498	1	si:dkey-275b16.2	protein_coding	13	30655172	30662403	si:dkey-275b16.2 [Source:ZFIN;Acc:ZDB-GENE-090312-204]
ENSDARG00000020574	31512.9	24951.2	33611	28690.6	12075.7	31013.7	37287	-0.442472	0.195192	5.01331	0.0251532	0.278505	atp2a1	protein_coding	3	26081343	26157066	ATPase sarcoplasmic/endoplasmic reticulum Ca2+ transporting 1 [Source:ZFIN;Acc:ZDB-GENE-020905-1]
ENSDARG00000026811	335.8	333.22	322.79	239.782	298.205	246.561	410.079	-0.356088	0.158762	5.01328	0.0251537	0.278505	extl3	protein_coding	20	49940818	50014936	exostosin-like glycosyltransferase 3 [Source:ZFIN;Acc:ZDB-GENE-041124-2]
ENSDARG00000095427	71.4592	73.2162	105.232	101.371	125.157	156.769	145.74	0.608526	0.270922	5.01247	0.0251654	0.278505	FP101887.1	processed_transcript	19	27463934	27469262
ENSDARG00000110426	42.9917	69.7572	52.616	72.1295	91.952	80.2244	94.4352	0.564979	0.251923	5.01212	0.0251704	0.278505	BX901962.3	antisense	4	9630958	9634704	si:dkey-153k10.7 [Source:NCBI gene;Acc:100536058]
ENSDARG00000021135	657.657	216.19	656.222	410.034	192.205	540.963	615.723	-0.387026	0.172491	5.01095	0.0251874	0.278526	dhrs4	protein_coding	7	24039464	24047316	dehydrogenase/reductase (SDR family) member 4 [Source:ZFIN;Acc:ZDB-GENE-040426-1498]
ENSDARG00000103057	1680.74	2313.52	1443.69	1427.64	1723.46	1003.17	2216.6	-0.394204	0.175873	5.00943	0.0252096	0.278604	zfhx3	protein_coding	7	68214935	68373495	zinc finger homeobox 3 [Source:ZFIN;Acc:ZDB-GENE-030131-7577]
ENSDARG00000030656	446.766	740.81	451.67	566.639	853.11	575.555	838.853	0.285486	0.127529	5.00398	0.0252891	0.279119	sept3	protein_coding	1	45616067	45636362	septin 3 [Source:ZFIN;Acc:ZDB-GENE-050522-375]
ENSDARG00000103405	12.2004	14.4126	9.45905	28.5919	45.976	11.7761	28.2966	1.16618	0.515416	5.00242	0.025312	1	znf1102	protein_coding	4	37503994	37510877	zinc finger protein 1102 [Source:ZFIN;Acc:ZDB-GENE-071004-71]
ENSDARG00000022996	270.732	256.545	315.105	238.482	196.675	226.689	346.942	-0.360618	0.161146	5.00133	0.0253279	0.279119	setx	protein_coding	21	3928947	3973165	senataxin [Source:ZFIN;Acc:ZDB-GENE-070402-1]
ENSDARG00000014239	250.979	176.987	235.294	185.197	154.53	128.801	261.325	-0.496847	0.221338	5.00118	0.0253301	0.279119	esyt1b	protein_coding	6	52263236	52336619	extended synaptotagmin-like protein 1b [Source:ZFIN;Acc:ZDB-GENE-040724-209]
[truncated: 30,184 more rows]

## Sheet: Upregulated p<0.01
Row.names	GRL18080-dscmWT1	GRL18081-dscmWT2	GRL18082-dscmWT3	GRL18083-dscm1	GRL18084-dscm2	GRL18085-dscm3	baseMean	log2FoldChange	lfcSE	stat	pvalue	padj	external_gene_name	gene_biotype	chromosome_name	start_position	end_position	description
[truncated: 25 more rows]

[truncated: 2 more sheets: Downregulated p<0.01, All p<0.01]
